# Supplementary material for: 2DB: a Proteomics database for storage, analysis, presentation, and retrieval of information from mass spectrometric experiments
Source: BMC Bioinformatics. 2008 Jul 7;9:302. doi: 10.1186/1471-2105-9-302 (PMC2475538; doi:10.1186/1471-2105-9-302)
Supplement: Additional file 1 — All files needed to run and further develop the database application as well as the user manual have been bundled into one zip file which can be downloaded from biomedcentral here. Due to constant upgrading of the system, it may be beneficial to check for the latest version on our website [12]. All the sources and additional installation files. [file 1471-2105-9-302-S1.zip › csv.php]

<?php
extract($HTTP_GET_VARS);
extract($HTTP_POST_VARS);
include("Connect.php");
include("functions.php");

$db = ConDB($dbname);

	function SpecCount($sepid, $fracid, $protid) {
		$sql.="SELECT COUNT(DISTINCT i.Spectrum) FROM ";
		$sql.="( ( ( ";
		$sql.="(SELECT Fractionations.ID AS fid, s.ID AS sid FROM ";
		$sql.="(SELECT ID FROM Separations ";
		$sql.="WHERE Separations.ID='$sepid') ";
		$sql.="AS s ";
		$sql.="INNER JOIN Fractionations ON Fractionations.SeparationID=s.ID ";
		$sql.="WHERE Fractionations.ID='$fracid') ";
		$sql.="AS f ";
		$sql.="INNER JOIN Experiments AS e ON e.FractionationID=f.fid) ";
		$sql.="INNER JOIN Identifications AS i ON i.ExperimentID=e.ID ";
		$sql.="INNER JOIN Peptides AS pep ON pep.ID=i.PeptideID) ";
		$sql.="INNER JOIN PepProt AS pp ON pp.PeptideID=pep.ID) ";
		$sql.="INNER JOIN Proteins AS p ON p.ID=pp.ProteinID ";	
		$sql.="WHERE p.ID = $protid";		
		$rs = GetResultTableSQL($sql);
		return($rs[0][0]);
	}
	function SeqCov($sepid, $fracid, $protid) {
		$sql.="SELECT DISTINCT pep.Sequence FROM ";
		$sql.="( ( ";
		$sql.="(SELECT Fractionations.ID AS fid, s.ID AS sid FROM ";
		$sql.="(SELECT ID FROM Separations ";
		$sql.="WHERE Separations.ID='$sepid') ";
		$sql.="AS s ";
		$sql.="INNER JOIN Fractionations ON Fractionations.SeparationID=s.ID ";
		$sql.="WHERE Fractionations.ID='$fracid') ";
		$sql.="AS f ";
		$sql.="INNER JOIN Experiments AS e ON e.FractionationID=f.fid) ";
		$sql.="INNER JOIN Identifications AS i ON i.ExperimentID=e.ID ";
		$sql.="INNER JOIN Peptides AS pep ON pep.ID=i.PeptideID) ";
		$sql.="INNER JOIN PepProt AS pp ON pp.PeptideID=pep.ID ";
		$sql.="WHERE pp.ProteinID='$protid' ORDER BY LENGTH(pep.Sequence) DESC";		
		$peps = GetResultTableSQL($sql);
		$prots=GetResultTableSQL("SELECT s.Sequence FROM Proteins AS p INNER JOIN Sequences AS s ON s.ID=p.SequenceID WHERE p.ID='$protid'");
		$pepsLen = 0;
		$cleanPeps = array();
		$ct=0;
		for($i=0; $i<count($peps); $i++) {
		 	$found = false;
			for($s=0; $s<count($cleanPeps); $s++) {
				if(strpos($peps[$i][0],$cleanPeps[$s][0]) !== false)
					$found = true;
			}
			if(!$found)
				$cleanPeps[$ct++]=$peps[$i];
		}
		for($i=0; $i<count($cleanPeps); $i++)
			$pepsLen += strlen($cleanPeps[$i][0]);
		$protLen = strlen($prots[0][0]);
		if($protLen == 0)
			$protLen = 1;
		$seqcov = $pepsLen/$protLen;
		$seqcov = round($seqcov,3);
		return($seqcov);
	}
	
	function EchoArr($arr,$separator) {
		$row = "";
		for($i=0; $i<count($arr); $i++) {
			$row .= $arr[$i] . $separator;
		}
		$row = substr($row,0,strlen($row)-1);
		echo"$row\n";
	}
	function PrintProt($protarr,$fracid,$pid) {
		for($i=0; $i<count($protarr); $i++) {
			if(($protarr[$i][1] == $pid) && ($protarr[$i][0] == $fracid)) {
				return(false);
			}
		}
		return(true);
	}

	////////////////////////////////////////////////////////////////////
	//Set variables
	$tab = GetCookie("login");	
	$uid = $tab[1]; //1;
	$sepid = $sep;
	if($separator == "e")
		$separator = ",";
	if($separator == "g")
		$separator = ";";
	if($separator == "t")
		$separator = "\t";
	if($separator == "c")
		$separator = "$custom";

	////////////////////////////////////////////////////////////////////
	//First check whether the user is eligible to access the data.
	if(!CanAccess($sepid,$uid))
		header ("Location: index.php"); 
		
	//First set the output.
	$rs = GetResultTableSQL("SELECT * FROM Separations WHERE ID='$sepid'");
	$filename=$rs[0][1] . ".csv";
	header("Content-type: text/plain");
	header("Content-Disposition: attachment; filename=$filename");	
			
	$sql = "SELECT * FROM Thresholds AS ts INNER JOIN Software AS s ON s.ID=ts.SoftwareID WHERE ts.UserID='$uid' AND UPPER(s.Name)=UPPER('2db') ORDER BY Priority";
	$thresholds = GetResultTableSQL($sql);
	if(!$thresholds) {
		$thresholds = GetResultTableSQL("SELECT * FROM ( SELECT * FROM Software WHERE UPPER(Software.Name)=UPPER('2db')) AS s INNER JOIN Thresholds AS ts ON ts.SoftwareID=s.ID WHERE ts.Default IS NOT NULL ORDER BY Priority");
		if(!$thresholds)	
			die("No thresholds have been set for protein identification.<br>");	
		//Thresholds have been retrieved
	}
	if(!$thresholds) {
		die("Problem with thresholds<br>");
	}
	//Here we should output the headings of the table.
	$data = array();
	$ct = 0;
	$data[$ct++] = "Band| Spot";
	if($protein_select == "protein"){
	$data[$ct++] = "Protein";
	}
	if($description_select == "description"){
	$data[$ct++] = "Description";
	}
	if($count_select == "count"){
	$data[$ct++] = "Spectral Count";
	}
	if($distinct_select == "distinct"){
	$data[$ct++] = "Distinct Peptides";
	}
	if($coverage_select == "coverage"){
	$data[$ct++] = "Sequence Coverage (%)";
	}

		$softsel = GetResultTableSQL("SELECT ID, Name FROM Software WHERE UPPER(Name) != UPPER('2db')");
			for($i=0; $i<count($softsel); $i++){
				$softi = $softsel[$i];
				$tmp = $softi[0];
					if($_POST[$tmp] == "$softi[0]"){
					 		if($i == 1){
								$operator= "AND";
							}else{
								$operator= "OR";
							}
						$soft_sel .= "$operator ID = '".$_POST[$tmp]."' ";
					}
				}
		if($soft_sel == ""){
			$soft_sel .= "AND ID = NULL";	
		}
		$softs = GetResultTableSQL("SELECT * FROM Software WHERE UPPER(Name) != UPPER('2db') $soft_sel");
	for($i=0; $i<count($softs); $i++)
			if(!$softs){
				
			}else{
				$data[$ct++] = $softs[$i][1] . "(normal/intron split)";
			}
	//Get all Fractionations from the table in question
	$sql = "SELECT Distinct ID,Name FROM Fractionations WHERE SeparationID = '$sepid'";
	$franz = GetResultTableSQL($sql);

//////////////////////////////////////////////////	
	function naturalsort($item1, $item2) {
     		return strnatcmp($item1[1], $item2[1]);
	}
	usort($franz, "naturalsort");

///////////////////////////////////////////////


	EchoArr($data,$separator);
	//The header fields are now printed to file.
	$shownProts = array();
	//echo"Count: " . count($franz) . "\r\n";
	for($fracs=0; $fracs<count($franz);$fracs++){	
	 	$fracid = $franz[$fracs][0];
		//Loop through the protein thresholds and get the peptides.
		for($thrs=0; $thrs<count($thresholds); $thrs++) {
		 	$restraints = "";
		 	$whereRestraints="";
			$threshold = $thresholds[$thrs];
			//print_r($thresholds);
			$rest=GetResultTable("*","Threshold","ThresholdID='$threshold[0]'");
			for($r=0; $r<count($rest); $r++) {			 	
			 	$ro = $rest[$r];
				$temp = "$ro[1] $ro[3] '$ro[2]' ";
				if(stristr($temp,"distinct_peptides")!==false) {
				 	$orgRes = $temp;
					$restraints = " count(DISTINCT pep.ID) " . $ro[3] . "'" .$ro[2] . "' ";
				} else {
				 	$orgWhere = $temp;
					$whereRestraints .= "$temp AND ";
				}
			}
			$whereRestraints = substr($whereRestraints,0,strlen($whereRestraints)-5);
			$whereRestraints = str_replace("SoftwareID","so.ID",$whereRestraints);
			$containsData = false;
			$sql="";
			$sql.="SELECT DISTINCT p.ID AS pid, p.Name, p.Description FROM ";
			$sql.="( ( ( ( ";
			$sql.="(SELECT Fractionations.ID AS fid, s.ID AS sid FROM ";
			$sql.="(SELECT ID FROM Separations ";
			$sql.="WHERE Separations.ID='$sepid') ";
			$sql.="AS s ";
			$sql.="INNER JOIN Fractionations ON Fractionations.SeparationID=s.ID ";
			$sql.="WHERE Fractionations.ID='$fracid') ";
			$sql.="AS f ";
			$sql.="INNER JOIN Experiments AS e ON e.FractionationID=f.fid) ";
			$sql.="INNER JOIN Identifications AS i ON i.ExperimentID=e.ID ";
			$sql.="INNER JOIN Peptides AS pep ON pep.ID=i.PeptideID) ";
			$sql.="INNER JOIN PepProt AS pp ON pp.PeptideID=pep.ID) ";
			$sql.="INNER JOIN Proteins AS p ON p.ID=pp.ProteinID) ";
			$sql.="INNER JOIN Software AS so ON so.ID = i.SoftwareID ";
			if(strlen($whereRestraints)>0)
				$sql.="WHERE $whereRestraints ";
			if(strlen($restraints) > 0)
				$sql.="GROUP BY p.ID HAVING $restraints ";	
			$rs=GetResultTableSQL($sql);
			if($rs) {
				//loop throught the available proteins below	 	
			 	for($o=0; $o<count($rs); $o++) {
			 	 	$prot = $rs[$o];
					$data = array();
					$ct = 0;
					$data[$ct++] = $franz[$fracs][1];					//Fractionation name
					$proteins = $prot[1];
					$pr=GetResultTable("Alias","Aliases","ProteinID=".$prot[0]);
					for($z=0; $z<count($pr); $z++) {
						$proteins .= " " . $pr[$z][0];
					}
					if($protein_select == "protein"){
					$data[$ct++] = $proteins;				//Protein identifier (name)
					}
					if($description_select == "description"){							
					$data[$ct++] = $prot[2];							//Protein description
					}
					if($count_select == "count"){
					$data[$ct++] = SpecCount($sepid,$fracid,$prot[0]);			//Spectral count
					}
				 	$ret = mysql_query("DELETE FROM AllProts WHERE pid='$prot[0]'");
					$sql="";
					$sql.="SELECT DISTINCT pep.ID FROM ";
					$sql.="( (  ";
					$sql.="(SELECT Fractionations.ID AS fid, s.ID AS sid FROM ";
					$sql.="(SELECT ID FROM Separations ";
					$sql.="WHERE Separations.ID='$sepid') AS s ";
					$sql.="INNER JOIN Fractionations ON Fractionations.SeparationID=s.ID ";
					$sql.="WHERE Fractionations.ID='$fracid') ";
					$sql.="AS f ";
					$sql.="INNER JOIN Experiments AS e ON e.FractionationID=f.fid) ";
					$sql.="INNER JOIN Identifications AS i ON i.ExperimentID=e.ID ";
					$sql.="INNER JOIN Peptides AS pep ON pep.ID=i.PeptideID) ";
					$sql.="INNER JOIN (SELECT * FROM PepProt WHERE ProteinID='$prot[0]') ";
					$sql.="AS pp ON pp.PeptideID=pep.ID ";
				 	$peps = GetResultTableSQL($sql);
				 	$pepNum = count($peps);
				 	if($distinct_select == "distinct"){
					$data[$ct++] = $pepNum;								//Distinct peptides
					}
					$num = SeqCov($sepid,$fracid,$prot[0]) * 100;
					settype($num,"integer");
					if($separator == "g") 
						$num = str_replace(".",",",$num);
					//if($separator == "e")
					//	$num = str_replace(".",",",$num);
					if($coverage_select == "coverage"){
					$data[$ct++] = 	$num;								//Sequence coverage
					}
					for($s=0; $s<count($softs); $s++) {
					 	$sid = $softs[$s][0];
					 	//Distinct peptides per software are counted below.
						$sql="";
						$sql.="SELECT COUNT(DISTINCT pep.ID) AS ct FROM ";
						$sql.="( ( ( (";
						$sql.="(SELECT Fractionations.ID AS fid, s.ID AS sid FROM ";
						$sql.="(SELECT ID FROM Separations ";
						$sql.="WHERE Separations.ID='$sepid') AS s ";
						$sql.="INNER JOIN Fractionations ON Fractionations.SeparationID=s.ID ";
						$sql.="WHERE Fractionations.ID='$fracid') ";
						$sql.="AS f ";
						$sql.="INNER JOIN Experiments AS e ON e.FractionationID=f.fid) ";
						$sql.="INNER JOIN Identifications AS i ON i.ExperimentID=e.ID ";
						$sql.="INNER JOIN Peptides AS pep ON pep.ID=i.PeptideID) ";
						$sql.="INNER JOIN (SELECT * FROM PepProt WHERE ProteinID='$prot[0]') ";
						$sql.="AS pp ON pp.PeptideID=pep.ID )";
						$sql.="INNER JOIN Software AS s ON i.SoftwareID = s.ID) ";
						$sql.="LEFT JOIN SubPepSeqs AS sps ON sps.PeptideID = pep.ID ";
						$sql.="WHERE s.ID='$sid' AND sps.ID IS NULL ";
						$peps = GetResultTableSQL($sql);
						$pepNum = $peps[0][0];
						$value="";
						if($pepNum == "0")
							$value="-|";
						else
							$value="$pepNum|";
						//Intron count follows.
						$sql="";
						$sql.="SELECT COUNT(DISTINCT pep.ID) AS ct FROM ";
						$sql.="( ( ( (";
						$sql.="(SELECT Fractionations.ID AS fid, s.ID AS sid FROM ";
						$sql.="(SELECT ID FROM Separations ";
						$sql.="WHERE Separations.ID='$sepid') AS s ";
						$sql.="INNER JOIN Fractionations ON Fractionations.SeparationID=s.ID ";
						$sql.="WHERE Fractionations.ID='$fracid') ";
						$sql.="AS f ";
						$sql.="INNER JOIN Experiments AS e ON e.FractionationID=f.fid) ";
						$sql.="INNER JOIN Identifications AS i ON i.ExperimentID=e.ID ";
						$sql.="INNER JOIN Peptides AS pep ON pep.ID=i.PeptideID) ";
						$sql.="INNER JOIN (SELECT * FROM PepProt WHERE ProteinID='$prot[0]') ";
						$sql.="AS pp ON pp.PeptideID=pep.ID )";
						$sql.="INNER JOIN Software AS s ON i.SoftwareID = s.ID) ";
						$sql.="LEFT JOIN SubPepSeqs AS sps ON sps.PeptideID = pep.ID ";
						$sql.="WHERE s.ID='$sid' AND sps.ID IS NOT NULL";
					 	$peps = GetResultTableSQL($sql);
						$pepNum = $peps[0][0];
						if($pepNum == "0")
							$value.="-";
						else
							$value.= $pepNum;
						if(isset($_POST[$tmp])){
							$data[$ct++] = $value;							//Distinct peptides (softbased)
						}
					}
					if(PrintProt($shownProts,$fracid,$prot[0])) {
						EchoArr($data,$separator);
						$shownProts[count($shownProts)] = array($fracid,$prot[0]);
					}
				}
			} 			
		}
	}
	mysql_close();
?>
