# Supplementary material for: 2DB: a Proteomics database for storage, analysis, presentation, and retrieval of information from mass spectrometric experiments
Source: BMC Bioinformatics. 2008 Jul 7;9:302. doi: 10.1186/1471-2105-9-302 (PMC2475538; doi:10.1186/1471-2105-9-302)
Supplement: Additional file 1 — All files needed to run and further develop the database application as well as the user manual have been bundled into one zip file which can be downloaded from biomedcentral here. Due to constant upgrading of the system, it may be beneficial to check for the latest version on our website [12]. All the sources and additional installation files. [file 1471-2105-9-302-S1.zip › csvSelect.php]

<?php

///////////// Set Variables /////////////////
extract($HTTP_GET_VARS);
extract($HTTP_POST_VARS);

	include('functions.php');
	include('Connect.php');
	$db = ConDB($xyz);

///////////// Get Cookie ////////////////////	
$saved = $_COOKIE['2dbsave'];

///////////// Read Cookie Information //////////////
if(isset($saved)){
		$saved = explode("__", $saved);
		$savedsoft = explode("_", $saved[1]);		
}

///////////// Read Separator Information //////////////
if(isset($saved)){
	if($saved[2] == "c"){
		$comma = "checked=\"checked\"";
	}
	if($saved[2] == "s"){
		$semicolon = "checked=\"checked\"";
	}
	if($saved[2] == "t"){
		$tabstop = "checked=\"checked\"";
	}
	if($saved[2] != "s" && $saved[2] != "c" && $saved[2] != "t"){
		$customselect = "checked=\"checked\"";
		$customcontent = $saved[2];
	}
}else{
	$comma = "checked=\"checked\"";
	unset($semicolon,$tabstop,$customselect,$customcontent);
}

///////////////////// Delete Cookie ///////////
if($delete == "true"){
	setcookie ("2dbsave", "", time() -100000000);
	$comma = "checked=\"checked\"";
}

//////////////////// Write Cookie ////////
if(isset($cookie)){
 	///// Cookie Content: Protein_Description_Spectral Count_Distinct Peptides_Sequence Coverage__Software__Separator
	setcookie ("2dbsave", "$cookie", time()+100000000);
}
?>
<html>
<head>
<title>Export Results</title>
<link rel="shortcut icon" href="layout/favicon.ico" type="image/x-icon">
<LINK rel="stylesheet" type="text/css" href="layout/styles.css">
<script type="text/javascript">
<!--
function Settings(){
	    ///// Content - Without Software at the moment ////// 
	    var PROTEIN = (document.export.protein_select.checked == true)? "1": "0";
	    var DESCRIPTION = (document.export.description_select.checked == true)? "1": "0";
	    var COUNT = (document.export.count_select.checked == true)? "1": "0";
	    var DISTINCT = (document.export.distinct_select.checked == true)? "1": "0";
	    var COVERAGE = (document.export.coverage_select.checked == true)? "1": "0";
	    
		///// Software	//////
		<?php
		$rs = GetResultTableSQL("SELECT ID, Name FROM Software WHERE UPPER(Name) != UPPER('2db') ORDER BY Software.ID");
		for($i=0; $i<count($rs); $i++) {
			$software = $rs[$i];
			//echo "SoftwareArray.push(\"{$software[0]}\");";
			echo "var SOFTWARE$software[0] = (document.getElementById('software$software[0]').checked == true)? \"$software[0]\": \"0\";\n";
			$soft_tmp .= "SOFTWARE$software[0]+\"_\"+";
			}
		$soft_tmp = substr($soft_tmp, 0,-5);
		echo "var SOFTWARE = $soft_tmp"; 
		?>
	      
	    ///// Separator //////
	        if(document.export.separator[0].checked == true)
	        	{var SEPARATOR = "s";}
	        if(document.export.separator[1].checked == true)
	        	{var SEPARATOR = "c";}
	        if(document.export.separator[2].checked == true)
	        	{var SEPARATOR = "t";}
	        if(document.export.separator[3].checked == true)
				{var SEPARATOR = document.getElementById('customValue').value;}
			self.location.href="csvSelect.php?sep=<?php echo $sep;?>&cookie="+PROTEIN+"_"+DESCRIPTION+"_"+COUNT+"_"+DISTINCT+"_"+COVERAGE+"__"+SOFTWARE+"__"+SEPARATOR;
	}	 
-->
</script>
</head>
<body>
<h2 class="title">Choose content and format of the csv-file</h2>
<?php 
if (!isset ($_COOKIE["login"])){
echo "<div style=\"padding:4px; border-color:#FF0000; border-width:1px; border-style:solid;\"><b style=\"background-color:#FF0000; color:#FFFFFF;\">&nbsp;&nbsp;!&nbsp;&nbsp;</b> You have to be logged in to use this funktion!</div><br>\n";
}
else{
?>
<form action="csv.php?sep=<?php echo "$sep"; ?>" method="POST" name="export">
<table cellpadding="3" style="border:1px solid #000000; border-collapse:collapse;">
<tr>
	<td class="tablehead">Band/Spot</td>
	<td class="tablehead">Protein</td>
	<td class="tablehead">Description</td>
	<td class="tablehead">Spectral Count</td>
	<td class="tablehead">Distinct Peptides</td>
	<td class="tablehead">Sequence Coverage (%)</td>
<?php
////////////////// Select Software ////////////////
$rs = GetResultTableSQL("SELECT Name FROM Software WHERE Name != '2DB' ORDER BY Software.ID");
for($i=0; $i<count($rs); $i++) {
	$software = $rs[$i];
	echo "\t<td class=\"tablehead\">$software[0]</td>\n";
	}

///////////////////// Send Cookie-Data to Form ///////////////////////
if(isset($saved)){
	$content = explode("_", $saved[0]);
	if($content[0] == "1"){ $spots = "checked=\"checked\""; }
	if($content[0] == "0"){ $spots = ""; }
	if($content[1] == "1"){ $protein_s = "checked=\"checked\""; }
	if($content[1] == "0"){ $protein_s = ""; }
	if($content[2] == "1"){ $description_s = "checked=\"checked\""; }
	if($content[2] == "0"){ $description_s = ""; }
	if($content[3] == "1"){ $distinct_s = "checked=\"checked\""; }
	if($content[3] == "0"){ $distinct_s = ""; }
	if($content[4] == "1"){ $coverage_s = "checked=\"checked\""; }
	if($content[4] == "0"){ $coverage_s = ""; } 
}
else{
	$spots = $protein_s = $description_s = $distinct_s = $coverage_s = "checked=\"checked\"";
}
?>	
</tr>
<tr>
	<td class="tablecontent"><input type="checkbox" name="spotname" value="spotname" checked="checked" disabled/></td>
	<td class="tablecontent"><input type="checkbox" name="protein_select" value="protein" <?php echo $spots; ?> /></td>
	<td class="tablecontent"><input type="checkbox" name="description_select" value="description" <?php echo $protein_s; ?> /></td>
	<td class="tablecontent"><input type="checkbox" name="count_select" value="count" <?php echo $description_s; ?> /></td>
	<td class="tablecontent"><input type="checkbox" name="distinct_select" value="distinct" <?php echo $distinct_s; ?> /></td>
	<td class="tablecontent"><input type="checkbox" name="coverage_select" value="coverage" <?php echo $coverage_s; ?> /></td>
<?php
$rs = GetResultTableSQL("SELECT ID, Name FROM Software WHERE UPPER(Name) != UPPER('2db') ORDER BY Software.ID");
for($i=0; $i<count($rs); $i++) {
	$software = $rs[$i];
	echo "\t<td class=\"tablecontent\"><input type=\"checkbox\" name=\"$software[0]\" value=\"$software[0]\" id=\"software$software[0]\""; $check = (@in_array($software[0], $savedsoft) || !$saved)? "checked=\"checked\"" : ""; echo $check; echo "/></td>\n";
	}
?>
</tr>
</table>
<br>
<b><u>Choose Separator:</u></b><br>
<input type="radio" name="separator" value="g" id="semicolon" <?php echo "$semicolon"; ?> /> <label for="semicolon" style="margin-right:20px; font-size:13px;" />semicolon</label>
<input type="radio" name="separator" value="e" id="comma" <?php echo "$comma"; ?> /> <label for="comma" style="margin-right:20px; font-size:13px;">comma</label>
<input type="radio" name="separator" value="t" id="tabstop" <?php echo "$tabstop"; ?> /> <label for="tabstop" style="margin-right:20px; font-size:13px;">tabstop</label>
<input type="radio" name="separator" value="c" id="custom" onclick="document.getElementById('customValue').focus();" <?php echo "$customselect"; ?> /> <input type="text" name="custom" size="1" maxlength="1" value="<?php echo "$customcontent"; ?>" id="customValue" onclick="document.getElementById('custom').click();" /> <label for="custom" style="margin-right:20px; font-size:13px;" />(custom)</lable>
<hr>
<p><input type="submit" value="Download" name="download" style="margin-right:20px;" onclick="Settings();" />
<?php
echo "<b style=\"margin-left:30px;\">Settings:</b>";
echo "<input type=\"button\" value=\"save\" name=\"save\" style=\"margin-right:10px; margin-left:10px; font-size:10px;\" onclick=\"Settings();\" />";
if(isset($saved)){
$del = "";
}else{
	$del = "disabled";
}
echo "<input type=\"button\" value=\"delete\" name=\"delete\" style=\"font-size:10px;\" $del onclick=\"self.location.href='csvSelect.php?sep=$sep&delete=true'\" /><font size=\"-2\">&nbsp;&nbsp;(Cookie)</font>";
echo "</form>";
}
?>
</p>
</body>
</html>
<?php
//unset();
?>
