# Supplementary material for: 2DB: a Proteomics database for storage, analysis, presentation, and retrieval of information from mass spectrometric experiments
Source: BMC Bioinformatics. 2008 Jul 7;9:302. doi: 10.1186/1471-2105-9-302 (PMC2475538; doi:10.1186/1471-2105-9-302)
Supplement: Additional file 1 — All files needed to run and further develop the database application as well as the user manual have been bundled into one zip file which can be downloaded from biomedcentral here. Due to constant upgrading of the system, it may be beneficial to check for the latest version on our website [12]. All the sources and additional installation files. [file 1471-2105-9-302-S1.zip › functions.php]

<?php
////////////////////////////////////////////////////////////////////////
////                                                                ////
////                Creates one link to the database where the      ////
////                protein originates given a protein ID.          ////
////                                                                ////
////////////////////////////////////////////////////////////////////////
function GetLink($protID) {
 		$sql = "	SELECT p.Description,s.Link 
		 			FROM Proteins AS p INNER JOIN Locations AS l ON p.ID=l.ProteinID 
					INNER JOIN Sources AS s ON s.ID=l.SourceID WHERE p.ID='$protID'";
 		$desc = GetResultTableSQL($sql);
        $vars = GetResultTableSQL("SELECT DISTINCT Name,Value FROM LinkVars WHERE ProteinID='$protID' ");  
        $consts = GetResultTableSQL("SELECT DISTINCT Name,Value FROM (Locations AS l INNER JOIN LinkConsts AS c ON c.SourceID=l.SourceID) INNER JOIN Sources AS s ON s.ID=l.SourceID WHERE l.ProteinID='$protID'");
        $lnk="<A href='" . $desc[0][1] ."?";
        for($c=0; $c<count($consts); $c++) {
			if(strpos($consts[$c][0],"=") === false)  {
				if(strpos($consts[$c][0],":") === false) {
					$lnk .= $consts[$c][0] . "=" . $consts[$c][1] . "&";
				} else 
					$lnk .= $consts[$c][0] . $consts[$c][1] . "&";
			} else 
				$lnk .= $consts[$c][0] . $consts[$c][1] . "&";
        }
        for($v=0; $v<count($vars); $v++) {
			if(strpos($vars[$v][0],"=") === false)  {
				if(strpos($vars[$v][0],":") === false) {
					 $lnk .= $vars[$v][0] . "=" . $vars[$v][1] . "&";
				} else 
					$lnk .= $vars[$v][0] . $vars[$v][1] . "&";
			} else 
				$lnk .= $vars[$v][0] . $vars[$v][1] . "&";
        }
        $lnk=substr($lnk,0,strlen($lnk)-1);
        $n = GetResultTable("Name","Proteins","ID=$protID");
        $a = GetResultTable("Alias","Aliases","ProteinID=$protID");
        $lnk .= "' target='_new' title='Description: " . $desc[0][0] . "'>" . $n[0][0] . " ";
        for($i=0; $i<count($a); $i++)
                $lnk .= $a[0][0] . " ";
        $lnk .= "</A>";
        $lnk = str_replace("?&=","?",$lnk);
        $lnk = str_replace("?&","?",$lnk);
        $lnk = str_replace("&=","",$lnk);
        $lnk = str_replace("&:","",$lnk);
        $lnk = str_replace("=&","&",$lnk);
        $lnk = str_replace(":&","",$lnk);
        return($lnk);
}

function CanAccess($sepid,$uid) {
        $sql="
                SELECT * FROM ( (
                (SELECT * FROM Separations WHERE Separations.ID='$sepid') AS s
                INNER JOIN Access AS a ON a.RowID=s.ID)
                INNER JOIN Groups AS g ON g.ID=a.GroupID)
                LEFT JOIN Members AS m ON g.ID=m.GroupID
                WHERE         (a.Table='Separations' AND m.UserID='$uid') OR
                                (a.Table='Separations' AND g.Name='Guests') OR
                                s.OperatorID='$uid' OR
                                '$uid' IN ( SELECT UserID FROM Members AS sm
                                                        INNER JOIN Groups AS sg ON sg.ID=sm.GroupID
                                                        WHERE sg.name='Administrators')
        ";
        $rs = GetResultTableSQL($sql);
        if($rs)
                return(true);
        else
                return(false);
}

////////////////////////////////////////////////////////////////////////
////                                                                ////
////                    Returns a table from MySQL depending        ////
////                On tablename, table and where attributes.       ////
////                                                                ////
////////////////////////////////////////////////////////////////////////
function GetResultTable($colu, $tab, $where) {
        $sql = "SELECT $colu FROM $tab";
        if($where != "")
                $sql.=" WHERE $where";
        $rs = mysql_query($sql);
        if(!$rs)
                return false;
        if(mysql_num_rows($rs) <= 0)
                return(false);
        $i=0;
        while($row = mysql_fetch_row($rs)) {
                $retTab[$i] = $row;
                $i++;
        }
        return $retTab;
}

////////////////////////////////////////////////////////////////////////
////                                                                ////
////                    Returns a table from MySQL                                 ////
////                    given an appropriate SQL query.                           ////
////                                                                ////
////////////////////////////////////////////////////////////////////////
function GetResultTableSQL($sql) {
        $rs = mysql_query($sql);
        if(!$rs)
                return false;
        if(mysql_num_rows($rs) <= 0)
                return(false);
        $i=0;
        while($row = mysql_fetch_row($rs)) {
                $retTab[$i] = $row;
                $i++;
        }
        return $retTab;
}
function decode($str) {
        if(($ca = @file('crypt.txt'))===false)
                $ca = @file('../crypt.txt');
        $tmp = pickTmpChar($str);
        foreach($ca as $line_num => $line) {
                list($from,$to) = split(" ",$line);
                $from = ltrim(rtrim(trim($from)));
                $to = ltrim(rtrim(trim($to)));
                $str = str_replace($from,$tmp,$str);
                $str = str_replace($to,$from,$str);
                $str = str_replace($tmp,$to,$str);
        }
        $str = base64_decode($str);
        return($str);
}
function pickTmpChar($str) {
        for($i=32; $i<122; $i++) {
                if(strpos($str,chr($i)) === false)
                        return(chr($i));
        }
}
function encode($str) {
        $str = base64_encode($str);
        if(($ca = @file('crypt.txt'))===false)
                $ca = @file('../crypt.txt');
        $tmp = pickTmpChar($str);
        foreach($ca as $line_num => $line) {
                list($from,$to) = split(" ",$line);
                $from = ltrim(rtrim(trim($from)));
                $to = ltrim(rtrim(trim($to)));
                $str = str_replace($to,$tmp,$str);
                $str = str_replace($from,$to,$str);
                $str = str_replace($tmp,$from,$str);
        }
        return($str);
}

////////////////////////////////////////////////////////////////////////
////                                                                ////
////        Returns the array retrieved from the cookie                          ////
////                                                                ////
////////////////////////////////////////////////////////////////////////
function GetCookie($varname) {
        $tmp = $_COOKIE[$varname];
        $tmp = decode($tmp);
        $ar = explode("|",$tmp);
        if(count($ar) != 5)
                return(false);
        return($ar);
}

////////////////////////////////////////////////////////////////////////
////                                                                ////
////        Returns an array with the user data if eligible                        ////
////                                                                ////
////////////////////////////////////////////////////////////////////////
function CheckUser($user,$pass) {
    $password = sha1($pass);
    $sql = "SELECT * FROM Users WHERE Email='$user' AND Password='$password'";
    $ret = GetResultTableSQL($sql);
    if($ret) {
            return($ret[0]);
    } else {
            return(false);
        }
}
////////////////////////////////////////////////////////////////////////
////                                                                ////
////        Returns a split string including HTML                                        ////
////                                                                ////
////////////////////////////////////////////////////////////////////////
function SplitString($str,$pos,$showNumbers) {
         if($showNumbers)
                 return(SplitStringNums($str,$pos));
         else
                 return(SplitStringNN($str,$pos));
}
function SplitStringNN($str,$pos) {
         $aaPos = 0;
        $cLen = strlen($str);
        for($sp=1; $sp<$cLen; $sp++) {
                if($str[$sp] == "<") {
                        while($str[$sp] != ">"){
                                 $sp++;
                        }
                        continue;
                } else {
                        $aaPos++;
                }
                if($aaPos == $pos) {
                         $str = substr_replace($str,"<br>",$sp,0);
                         $sp += 4;
                         $cLen = strlen($str);
                        $aaPos = 0;
                }
        }
        $str .= "<br>";
        return($str);
}
function SplitStringNums($str,$pos) {
         $aaPos = 0;
         $str = pad0(1,4) . "-" . pad0($pos,4) . " " . $str;
        $cLen = strlen($str);
        for($sp=11; $sp<$cLen; $sp++) {
                if($str[$sp] == "<") {
                        while($str[$sp] != ">"){
                                 $sp++;
                        }
                        continue;
                } else {
                        $aaPos++;
                }
                if($aaPos % $pos == 0) {
                         $rep = "<br><font color='black'>" . pad0($aaPos+1,4) . "-" . pad0($aaPos+$pos,4) . "</font> ";
                         $str = substr_replace($str,$rep,$sp,0);
                         $sp += strlen($rep);
                         $cLen = strlen($str);
                }
        }
        $str .= "<br>";
        return($str);
}
function pad0($s, $n) {
        return sprintf("%0" . $n . "d", $s);
}

////////////////////////////////////////////////////////////////////////
////                                                                ////
////     Returns the calculated file/db size based on bytes         ////
////                                                                ////
////////////////////////////////////////////////////////////////////////


  function calcfilesize( $data ) {

        // bytes
        if( $data < pow(2,10) ) {
            return $data . " bytes";

        }
        // kilobytes
        else if( $data < pow(2,20) ) {
            return round( ($data / pow(2,10)), 1 ) . " kB";

        }
        // megabytes
        else if( $data < pow(2,30)  ){
            return round( ($data/pow(2,20)), 1 ) . " MB";

        }
        else if ( $data < pow(2,40) ){
            return round( ($data/pow(2,30)), 1 ) . " GB";
		
		}
		
		else{
            return round( ($data/pow(2,40)), 1 ) . " TB";
        }

    }
////////////////////////////////////////////////////////////////////////
////                                                                ////
////     Returns the maximum upload filesize                        ////
////                                                                ////
////////////////////////////////////////////////////////////////////////
      function PHPINIWertUmwandeln($Groesse)
{
        $Werte['MB'] = 1048576;
        $Werte['Mb'] = 1048576;
        $Werte['M'] = 1048576;
        $Werte['m'] = 1048576;
        $Werte['KB'] = 1024;
        $Werte['Kb'] = 1024;
        $Werte['K'] = 1024;
        $Werte['k'] = 1024;

        while(list($Schluessel)=each($Werte))
        {
                if((strlen($Groesse)>strlen($Schluessel)) && (substr($Groesse, strlen($Groesse)-strlen($Schluessel))==$Schluessel))
                {
                        $Groesse=substr($Groesse, 0, strlen($Groesse)-strlen($Schluessel))*$Werte[$Schluessel];
                        break;
                }
        }
        return $Groesse;
}

function UploadmoeglichkeitPruefen()
{
        $Uploadmoeglichkeit=TRUE;
        if(strtolower(@ini_get('file_uploads'))=='off' || @ini_get('file_uploads')==0)
        {
                $Uploadmoeglichkeit=FALSE;
        }

        return $Uploadmoeglichkeit;
}

function MaximaleDateiuploadGroesseErmitteln()
{
        $MaximaleDateiuploadGroesse=0;
        if($Dateigroesse=ini_get('upload_max_filesize'))
        {
                $MaximaleDateiuploadGroesse=PHPINIWertUmwandeln($Dateigroesse);
        }

    if($Postgroesse=ini_get('post_max_size'))
        {
                $Postgroesse=PHPINIWertUmwandeln($Postgroesse);
                if($Postgroesse<$MaximaleDateiuploadGroesse)
                {
                        $MaximaleDateiuploadGroesse=$Postgroesse;
                }
        }

        return$MaximaleDateiuploadGroesse;
}

////////////////////////////////////////////////////////////////////////
////                                                                ////
////     Returns the calculated file/db size based on bytes         ////
////                                                                ////
////////////////////////////////////////////////////////////////////////

function DatabaseName()
{
 	$setname = "2DB";
	$rs = GetResultTableSQL("SELECT Value FROM Misc WHERE Misc.Name = 'dbname'");
		if($rs){
		    $setname = $rs[0][0];
		}
	return$setname;
}

////////////////////////////////////////////////////////////////////////
////                                                                ////
////     Returns a div with a warning message.                      ////
////      function(typ, Text)                                       ////
////	  type: good -> green color                                 ////
////	        bad  -> red color                                   ////
////	  Text: Message Text                                        ////
////                                                                ////
////////////////////////////////////////////////////////////////////////

function Warning($WType, $WText){
	if($WType == "bad"){
	 	$WarningHTML = "";
	 	$WarningHTML .= "<div class=\"warningbox\">";
		$WarningHTML .= "<b style=\"background-color:#FF0000; color:#FFFFFF;\">";
		$WarningHTML .= "&nbsp;&nbsp;!&nbsp;&nbsp;</b>&nbsp;";
		$WarningHTML .= "$WText";
		$WarningHTML .= "</div><br>\n";
	}
	if($WType == "good"){
	 	$WarningHTML = "";
	 	$WarningHTML .= "<div class=\"successbox\">";
		$WarningHTML .= "<b style=\"background-color:#008040; color:#FFFFFF;\">";
		$WarningHTML .= "&nbsp;&nbsp;!&nbsp;&nbsp;</b>&nbsp;";
		$WarningHTML .= "$WText";
		$WarningHTML .= "</div><br>\n";
	}
	return ($WarningHTML);	
}
?>
