# Supplementary material for: 2DB: a Proteomics database for storage, analysis, presentation, and retrieval of information from mass spectrometric experiments
Source: BMC Bioinformatics. 2008 Jul 7;9:302. doi: 10.1186/1471-2105-9-302 (PMC2475538; doi:10.1186/1471-2105-9-302)
Supplement: Additional file 1 — All files needed to run and further develop the database application as well as the user manual have been bundled into one zip file which can be downloaded from biomedcentral here. Due to constant upgrading of the system, it may be beneficial to check for the latest version on our website [12]. All the sources and additional installation files. [file 1471-2105-9-302-S1.zip › GetProteins.inc]

<?php
///////////////////////////////////////////////////////////////////////
//              Write Description into Database                      //
///////////////////////////////////////////////////////////////////////
 if(isset($ID) && isset($Description)){
	$insert = "UPDATE Proteins SET Description = '$Description' WHERE ID = '$ID'";
	mysql_query("$insert");
	//echo "$insert";
	unset($ID);
	unset($Description);	
}
?>
<script language="javascript" src="layout/script.js"></script>
<style><!--
.toggle {
           color:black;
           font-family:arial,helvetica,sans-serif;
           font-size:1.5em;
           background:none;
           font-weight:bold;
        border:none;
        width: 1em;
        height: 1em;
        cursor:pointer;
}
--></style>
<?php
///////////////////////////////////////////////////////////////////////
//                     Initialize Colors                             //
///////////////////////////////////////////////////////////////////////
$headcolor = "#FFFF80";  // Results
$protcolor = "#ffffff";  // Proteine
$pepcolor = "#ffffff";   // Peptide
$falsecolor = "#cccccc"; // No Results

///////////////////////////////////////////////////////////////////////
//                     Initialize variables                          //
///////////////////////////////////////////////////////////////////////
$sepid = $gel;
$fracid = $spot;
$uid = $tab[1];
$found = false;

///////////////////////////////////////////////////////////////////////
//                     Initialized variables                         //
///////////////////////////////////////////////////////////////////////
?>
<script>
function changeLocation(menuObj)
{
   var i = menuObj.selectedIndex;

<?php if (!isset ($_COOKIE["login"])){ echo "/*";} ?>  
   if(i == 2)
   {
    var QUERY = menuObj.options[i].value;
    //var NAME = QUERY.split("_");
	var DESCRIPTION = prompt("Insert your protein description:","Your description")
	var DATA = "&ID="+QUERY+"&Description="+DESCRIPTION;
		if(DESCRIPTION == '' || DESCRIPTION == null || DESCRIPTION == 0){
			//do nothing
		}
		else{
		 	var SEPID = <?php echo $sepid; ?>;
		 	var FRACID = <?php echo $fracid; ?>;
			parent.location.href = "spot_detail.php?gel="+SEPID+"&spot="+FRACID+""+DATA;
	 		//alert("Output:" + DATA + "\n\nNot implemented jet!\n\nUse Set_Description below!");
			// Daten evtl noch post senden    
		}
	}
<?php if (!isset ($_COOKIE["login"])){ echo "*/";} ?>  
   if(i > 2)
   {
      window.open(menuObj.options[i].value);      
   }
}
</script>
<?php

        //First check whether the user is eligible to access the data.
        if(!CanAccess($sepid,$uid)) {
?>
<script type="text/javascript" language="JavaScript">
        this.location.href="index.php";
</script>
<?php
        }

//////Initialize plugins//////////
$plugins = array();
$verz=opendir ('plugins');
$i = 0;
while ($file = readdir ($verz)) {
        if((strpos($file,".") > 2) && $file != "index.php"){
            $function = explode(".",$file);
            $plugins[$i++] = array($file,$function[0]);
        }
}
closedir($verz);

//////////////// Head with general spot/band informations /////////////////

        $rs = GetResultTableSQL("SELECT s.Name, f.Name, f.Mass, f.pI, f.rT FROM Separations AS s INNER JOIN Fractionations AS f ON f.SeparationID=s.ID WHERE s.ID='$sepid' AND f.ID='$fracid'");
        $head = $rs[0];
echo "<h2 class=\"title\">Spot/Band: $head[1]</h2>";
echo "<div width=\"600\" align=\"justify\" class=\"spothead\">";
echo "<table width=\"550\">\n";
echo "<tr>\n";
echo "<td width=\"50\"><b>Mass:<br>pI:<br>rT:</b></td>\n";
echo "<td width=\"300\">";
        if($head[2] == "" || $head[2] == -1){
                        echo "<br>";
        }else{
                echo "$head[2] Da<br>";}
        if($head[3] == "" || $head[3] == -1){
                        echo "<br>";
        }else{
                echo "pH $head[3]<br>";}
        if($head[4] == "" || $head[4] == -1){
                        echo "<br>";
        }else{
                echo "$head[4] min";}
echo "</td>\n";
echo "<td width=\"200\" valign=\"top\" align=\"right\"><a href=\"experiment_detail.php?id=$sepid\">&lt;&lt; Back to <i>$head[0]</i> (overview)</a></td>\n";
echo "</tr>\n";
echo "</table>\n";
echo "</div><br>";

///////////////////////////////////////////////////////////////////////////

        $sql = "SELECT * FROM Thresholds AS ts INNER JOIN Software AS s ON s.ID=ts.SoftwareID WHERE ts.UserID='$uid' AND UPPER(s.Name)=UPPER('2db') ORDER BY Priority";
        $thresholds = GetResultTableSQL($sql);
        if(!$thresholds) {
                $thresholds = GetResultTableSQL("SELECT * FROM Thresholds AS ts INNER JOIN Software AS s ON s.ID=ts.SoftwareID WHERE ts.Default='1' AND UPPER(s.Name)=UPPER('2db') ORDER BY Priority");
                if(!$thresholds)
                        die("No thresholds have been set for protein identification.<br>");
                //Thresholds have been retrieved
        }
        if(!$thresholds) {
                die("Problem with thresholds<br>");
        }

        //Create a temporary table that holds all possible proteinIDs without restraints.
        $sql="";
        $sql="CREATE TEMPORARY TABLE AllProts ";
        $sql.="SELECT DISTINCT p.ID AS pid, p.Name AS pname FROM ";
        $sql.="( ( ( ";
        $sql.="(SELECT Fractionations.ID AS fid, s.ID AS sid FROM ";
        $sql.="(SELECT ID FROM Separations ";
        $sql.="WHERE Separations.ID='$sepid') ";
        $sql.="AS s ";
        $sql.="INNER JOIN Fractionations ON Fractionations.SeparationID=s.ID ";
        $sql.="WHERE Fractionations.ID='$fracid') ";
        $sql.="AS f ";
        $sql.="INNER JOIN Experiments AS e ON e.FractionationID=f.fid) ";
        $sql.="INNER JOIN Identifications AS i ON i.ExperimentID=e.ID ";
        $sql.="INNER JOIN Peptides AS pep ON pep.ID=i.PeptideID) ";
        $sql.="INNER JOIN PepProt AS pp ON pp.PeptideID=pep.ID) ";
        $sql.="INNER JOIN Proteins AS p ON p.ID=pp.ProteinID ";
        mysql_query($sql);

        echo "<div width=\"600\" align=\"justify\" class=\"significant\">";
        echo "<b style=\"font-size:16px\">Significant identification(s):</b><br>";

        //Loop through the protein thresholds and get the peptides.
        for($thrs=0; $thrs<count($thresholds); $thrs++) {
                 $restraints = "";
                 $whereRestraints="";
                $threshold = $thresholds[$thrs];
                $rest=GetResultTable("*","Threshold","ThresholdID=$threshold[0]");
                for($r=0; $r<count($rest); $r++) {
                         $ro = $rest[$r];
                        $temp = "$ro[1] $ro[3] '$ro[2]' ";
                        if(stristr($temp,"distinct_peptides")!==false) {
                                 $orgRes = $temp;
                                $restraints = " count(DISTINCT pep.ID) $ro[3] '$ro[2]' ";
                        } else {
                                 $orgWhere = $temp;
                                $whereRestraints .= "$temp AND ";
                        }
                }
                $whereRestraints = substr($whereRestraints,0,strlen($whereRestraints)-5);
                $whereRestraints = str_replace("SoftwareID","so.ID",$whereRestraints);
                $sql="";
                $sql.="SELECT DISTINCT p.ID AS pid FROM ";
                $sql.="( ( ( ( ";
                $sql.="(SELECT Fractionations.ID AS fid, s.ID AS sid FROM ";
                $sql.="(SELECT ID FROM Separations ";
                $sql.="WHERE Separations.ID='$sepid') ";
                $sql.="AS s ";
                $sql.="INNER JOIN Fractionations ON Fractionations.SeparationID=s.ID ";
                $sql.="WHERE Fractionations.ID='$fracid') ";
                $sql.="AS f ";
                $sql.="INNER JOIN Experiments AS e ON e.FractionationID=f.fid) ";
                $sql.="INNER JOIN Identifications AS i ON i.ExperimentID=e.ID ";
                $sql.="INNER JOIN Peptides AS pep ON pep.ID=i.PeptideID) ";
                $sql.="INNER JOIN PepProt AS pp ON pp.PeptideID=pep.ID) ";
                $sql.="INNER JOIN (SELECT * FROM Proteins WHERE ID IN (SELECT DISTINCT pid FROM AllProts)) AS p ON p.ID=pp.ProteinID) ";
                $sql.="INNER JOIN Software AS so ON so.ID = i.SoftwareID ";
                if(strlen($whereRestraints)>0)
                        $sql.="WHERE $whereRestraints ";
                if(strlen($restraints) > 0)
                        $sql.="GROUP BY p.ID HAVING $restraints ";
                $rs=GetResultTableSQL($sql);
                if($rs) {
                         //There was at least 1 proteins that matched the sig. criteria
                         $results = count($rs);
                         if($results <= 0)
                                 continue;
                         else
                                 $found=true;
                        echo"<span style=\"background:$headcolor;\">";
                        echo"<input type=\"button\" id=\"thrBut$thrs\" value=\"+\" onclick=\"hide('thr$thrs'); plus('thrBut$thrs');\" class=\"toggle\">\r\n";
                        if(strlen($orgWhere) > 0)
                                echo"<b>$results result(s)</b> <font size=\"-2\">(Thresholds: $orgWhere and $orgRes).</font><br>";
                        else
                                echo"<b>$results result(s)</b> <font size=\"-2\">(Threshold: $orgRes).</font><br>";
                        echo"</span>";
                        echo"<div id='thr$thrs' style=\"display:none; padding-left:10px;\">\r\n";
                         for($o=0; $o<$results; $o++) {
                                  $prot = $rs[$o];
                                 $ret = mysql_query("DELETE FROM AllProts WHERE pid='$prot[0]'");
                                 if(!$ret)
                                         echo"Couldn;t delete from temp table: " .mysql_error() . "<br>";
                                echo"<span style=\"background:$protcolor;\">";
                                echo"<img src=\"layout/dotts.gif\" border=\"0\" style=\"magrin:0px;\"><input type=\"button\" id=\"protBut$thrs$o\" value=\"+\" onclick=\"hide('prot$thrs$o'); plus('protBut$thrs$o');\" class=\"toggle\">\r\n";
                                $sql="";
                                $sql.="SELECT DISTINCT pep.ID AS pepid, pep.Sequence AS seq FROM ";
                                $sql.="( (  ";
                                $sql.="(SELECT Fractionations.ID AS fid, s.ID AS sid FROM ";
                                $sql.="(SELECT ID FROM Separations ";
                                $sql.="WHERE Separations.ID='$sepid') AS s ";
                                $sql.="INNER JOIN Fractionations ON Fractionations.SeparationID=s.ID ";
                                $sql.="WHERE Fractionations.ID='$fracid') ";
                                $sql.="AS f ";
                                $sql.="INNER JOIN Experiments AS e ON e.FractionationID=f.fid) ";
                                $sql.="INNER JOIN Identifications AS i ON i.ExperimentID=e.ID ";
                                $sql.="INNER JOIN Peptides AS pep ON pep.ID=i.PeptideID) ";
                                $sql.="INNER JOIN (SELECT * FROM PepProt WHERE ProteinID='$prot[0]') ";
                                $sql.="AS pp ON pp.PeptideID=pep.ID ";
                                 $peps = GetResultTableSQL($sql);

                                 $pepNum = count($peps);
                                 echo "Protein: " . GetLink($prot[0]) . "\n";
                                echo" <font size=\"-2\">($pepNum distinct peptide(s)).</font>&nbsp;";
                                //////////////////////////////////////////////////
                                ///  Insert Plugin Functions to GetProteins   ////
                                //////////////////////////////////////////////////
                                echo "<form action=\"\" method=\"post\" style=\"display:inline; margin:0px; font-size:10px; padding:0px;\">";
                                echo "<select name=\"show\" size=\"1\" style=\"margin:0px; font-size:10px; padding:0px;\" onChange=\"javascript:changeLocation(this)\">";
                                echo "<option value=\"\" selected>Use Tool:</option>\n";
                                echo "<option value=\"\">----------</option>\n";
                                echo "<option value=\"$prot[0]\" ";
                                if (!isset ($_COOKIE["login"])){ echo "disabled";}
								echo ">Set Description</option>\n";
                                echo "<option value=\"fasta.php?protID=$prot[0]\">&gt;FASTA</option>\n";
                                for($g=0; $g<count($plugins); $g++) {
                                        echo "<option value=\"plugins/".$plugins[$g][0]."?protID=$prot[0]\">" . $plugins[$g][1] . "</option>\n";
                                }
                                echo "</select>\n";
                                echo "</form>\n";
                                ////////////////////////Plugins/////////////////////
                                echo"</span>\n";
                                echo"<div id='prot$thrs$o' style=\"display:none; padding-left:10px;\">\r\n";
                                for($i=0; $i<$pepNum; $i++) {
                                         $row = $peps[$i];

                                         $sql="";
                                        $sql.="SELECT DISTINCT i.Spectrum, i.ID, so.ID, so.Name FROM ";
                                        $sql.="( ( ( ";
                                        $sql.="(SELECT Fractionations.ID AS fid, s.ID AS sid FROM ";
                                        $sql.="(SELECT ID FROM Separations ";
                                        $sql.="WHERE Separations.ID='$sepid') ";
                                        $sql.="AS s ";
                                        $sql.="INNER JOIN Fractionations ON Fractionations.SeparationID=s.ID ";
                                        $sql.="WHERE Fractionations.ID='$fracid') ";
                                        $sql.="AS f ";
                                        $sql.="INNER JOIN Experiments AS e ON e.FractionationID=f.fid) ";
                                        $sql.="INNER JOIN Identifications AS i ON i.ExperimentID=e.ID ";
                                        $sql.="INNER JOIN (SELECT * FROM Peptides WHERE Peptides.ID='$row[0]') ";
                                        $sql.="AS pep ON pep.ID=i.PeptideID) ";
                                        $sql.="INNER JOIN (SELECT * FROM PepProt WHERE ProteinID='$prot[0]')";
                                        $sql.="AS pp ON pp.PeptideID=pep.ID) ";
                                        $sql.="INNER JOIN Software AS so ON so.ID = i.SoftwareID";

                                         $specs=GetResultTableSQL($sql);
                                         $specNum = count($specs);
                                        echo"<span style=\"background:$pepcolor;\">";
                                        echo"<img src=\"layout/dotts.gif\" border=\"0\" style=\"magrin:0px;\"><input type=\"button\" id=\"pepBut$thrs$o$i\" value=\"+\" onclick=\"hide('pep$thrs$o$i'); plus('pepBut$thrs$o$i');\" class=\"toggle\">\r\n";
                                        echo"$row[1] ($specNum spectra)<br>";
                                        echo"</span>";
                                        echo"<div id='pep$thrs$o$i' style=\"display:none; margin-left:10px;\">\r\n";
                                         if($specs) {
                                                for($s=0; $s<$specNum; $s++) {
                                                        $row1=$specs[$s];
                                                        $scores=GetResultTable("*","Scores","IdentificationID=$row1[1]");
                                                        $tmp="";
                                                        if($scores) {
                                                                for($w=0;$w<count($scores); $w++) {
                                                                        $row2=$scores[$w];
                                                                        $tmp .= "$row2[1]: " . round($row2[2],2) . ", ";
                                                                }
                                                                $tmp=substr($tmp,0,strlen($tmp)-2); //Account for ", ".
                                                        }
                                                        echo"<a href=\"#\" onClick=\"javascript:window.open('spectra/ShowSpec.php?spectrum=$row1[0]&peptide=$row[1]','','scrollbars=1,width=800,height=600')\">$row1[0]</a><font size=\"-2\"> identified by $row1[3] with score(s): $tmp</font><br>";
                                                }
                                        }
                                        echo"</div>"; //pepdiv
                                }
                                echo"</div><br>"; //Proteins div
                                $sql = "DELETE FROM temp WHERE pid='$prot[0]'";
                                mysql_query($sql);
                        }

                } else {
                         //There was no prot that matched these thresholds
                        echo"<span style=\"background:$falsecolor;\">";
                        echo"<input type=\"button\"  value=\"X\" class=\"toggle\">\r\n";
                        if(strlen($orgWhere) > 0)
                                echo"<b>No results</b> <font size=\"-2\">(Thresholds: $orgWhere and $orgRes).</font>";
                        else
                                echo"<b>No results</b> <font size=\"-2\">(Threshold: $orgRes).</font>";
                        echo"</span>";
                        echo"<div style=\"display:block; padding-left:10px;\">";
                        echo"<font color=\"red\">No significant protein identifications for these thresholds.</font>";
                }
                echo"</div><br>"; //Thresholds div
        }
        echo "</div>";//Sign. Identifications: div


        /////////////////////////////////////////////////////////////////////
        //                                Display those proteins that have been
        //                                identified but do not meet the
        //                                significance criteria
        ////////////////////////////////////////////////////////////////////
        echo "<br>";
        echo "<div width=\"600\" align=\"justify\" class=\"nonsignificant\">";
        echo "<b style=\"font-size:16px\">Non significant identification(s):</b><br>";
        $rs = GetResultTableSQL("SELECT * FROM AllProts");
        if($rs) {
                 $results = count($rs);
                 if($results <= 0)
                         continue;
                 else
                         $found=true;
                echo"<span style=\"background:$headcolor;\">";
                echo"<input type=\"button\" id=\"nsBut\" value=\"+\" onclick=\"hide('ns'); plus('nsBut');\" class=\"toggle\">\r\n";
                echo"<b>$results Proteins that do not meet any of your confidence criteria.</b><br>";
                echo"</span>";
                echo"<div id='ns' style=\" display:none; padding-left:10px;\">\r\n";
                 for($o=0; $o<$results; $o++) {
                          $prot = $rs[$o];
                        echo"<span style=\"background:$protcolor;\">";
                        echo"<img src=\"layout/dotts.gif\" border=\"0\" style=\"magrin:0px;\"><input type=\"button\" id=\"nsprotBut$o\" value=\"+\" onclick=\"hide('nsprot$o'); plus('nsprotBut$o');\" class=\"toggle\">\r\n";

                        $sql="";
                        $sql.="SELECT DISTINCT pep.ID AS pepid, pep.Sequence AS seq FROM ";
                        $sql.="( (  ";
                        $sql.="(SELECT Fractionations.ID AS fid, s.ID AS sid FROM ";
                        $sql.="(SELECT ID FROM Separations ";
                        $sql.="WHERE Separations.ID='$sepid') AS s ";
                        $sql.="INNER JOIN Fractionations ON Fractionations.SeparationID=s.ID ";
                        $sql.="WHERE Fractionations.ID='$fracid') ";
                        $sql.="AS f ";
                        $sql.="INNER JOIN Experiments AS e ON e.FractionationID=f.fid) ";
                        $sql.="INNER JOIN Identifications AS i ON i.ExperimentID=e.ID ";
                        $sql.="INNER JOIN Peptides AS pep ON pep.ID=i.PeptideID) ";
                        $sql.="INNER JOIN (SELECT * FROM PepProt WHERE ProteinID='$prot[0]') ";
                        $sql.="AS pp ON pp.PeptideID=pep.ID ";
                         $peps = GetResultTableSQL($sql);

                         $pepNum = count($peps);
                         echo "Protein: " . GetLink($prot[0]) . "\n";
                        echo" ($pepNum distinct peptide(s)).";
                        //////////////////////////////////////////////////
                        ///  Insert Plugin Functions to GetProteins   ////
                        //////////////////////////////////////////////////
                        echo "<form action=\"\" method=\"post\" style=\"display:inline; margin:0px; font-size:10px; padding:0px;\">";
                        echo "<select name=\"show\" size=\"1\" style=\"margin:0px; font-size:10px; padding:0px;\" onChange=\"javascript:changeLocation(this)\">";
                        echo "<option value=\"\" selected>Use Tool:</option>\n";
                        echo "<option value=\"\">----------</option>\n";
                        echo "<option value=\"$prot[0]\" ";
                        if (!isset ($_COOKIE["login"])){ echo "disabled";}
						echo ">Set Description</option>\n";
                        echo "<option value=\"fasta.php?protID=$prot[0]\">&gt;FASTA</option>\n";
                        for($g=0; $g<count($plugins); $g++) {
                                echo "<option value=\"plugins/".$plugins[$g][0]."?protID=$prot[0]\">" . $plugins[$g][1] . "</option>\n";
                        }
                        echo "</select>\n";
                        echo "</form>\n";
                        ////////////////////////Plugins/////////////////////
                        echo"</span>";
                        echo"<div id='nsprot$o' style=\"display:none; padding-left:10px;\">\r\n";
                        for($i=0; $i<$pepNum; $i++) {
                                 $row = $peps[$i];

                                 $sql="";
                                $sql.="SELECT DISTINCT i.Spectrum, i.ID, so.ID, so.Name FROM ";
                                $sql.="( ( ( ";
                                $sql.="(SELECT Fractionations.ID AS fid, s.ID AS sid FROM ";
                                $sql.="(SELECT ID FROM Separations ";
                                $sql.="WHERE Separations.ID='$sepid') ";
                                $sql.="AS s ";
                                $sql.="INNER JOIN Fractionations ON Fractionations.SeparationID=s.ID ";
                                $sql.="WHERE Fractionations.ID='$fracid') ";
                                $sql.="AS f ";
                                $sql.="INNER JOIN Experiments AS e ON e.FractionationID=f.fid) ";
                                $sql.="INNER JOIN Identifications AS i ON i.ExperimentID=e.ID ";
                                $sql.="INNER JOIN (SELECT * FROM Peptides WHERE Peptides.ID='$row[0]') ";
                                $sql.="AS pep ON pep.ID=i.PeptideID) ";
                                $sql.="INNER JOIN (SELECT * FROM PepProt WHERE ProteinID='$prot[0]')";
                                $sql.="AS pp ON pp.PeptideID=pep.ID) ";
                                $sql.="INNER JOIN Software AS so ON so.ID = i.SoftwareID";
                                 $specs=GetResultTableSQL($sql);
                                 $specNum = count($specs);
                                echo"<span style=\"background:$pepcolor;\">";
                                echo"<img src=\"layout/dotts.gif\" border=\"0\" style=\"magrin:0px;\"><input type=\"button\" id=\"nspepBut$o$i\" value=\"+\" onclick=\"hide('nspep$o$i'); plus('nspepBut$o$i');\" class=\"toggle\">\r\n";
                                echo"$row[1] ($specNum spectra)<br>";
                                echo"</span>";
                                echo"<div id='nspep$o$i' style=\"display:none; margin-left:10px;\">\r\n";
                                 if($specs) {
                                        for($s=0; $s<$specNum; $s++) {
                                                $row1=$specs[$s];
                                                $scores=GetResultTable("*","Scores","IdentificationID=$row1[1]");
                                                $tmp="";
                                                if($scores) {
                                                        for($w=0;$w<count($scores); $w++) {
                                                                $row2=$scores[$w];
                                                                $tmp .= "$row2[1]: " . round($row2[2],2) . ", ";
                                                        }
                                                        $tmp=substr($tmp,0,strlen($tmp)-2); //Account for ", ".
                                                }
                                                echo"<a href=\"#\" onClick=\"javascript:window.open('spectra/ShowSpec.php?spectrum=$row1[0]&peptide=$row[1]','','scrollbars=1,width=800,height=600')\">$row1[0]</a> <font size=\"-2\">identified by $row1[3] with score(s): $tmp</font><br>";
                                        }
                                }
                                echo"</div>"; //pepdiv
                        }
                        echo"</div><br>"; //Proteins div
                }
        } else {
                echo"<b>No results.</b><br>";
        }
        echo"</div><br>"; //Thresholds div


        /////////////////////////////////////////////////////////////////////
        //                                Display those peptides that
        //                                are not associated with any protein
        ////////////////////////////////////////////////////////////////////
        echo"Peptides that do not match to any sequences in the database:<br>";
		$sql="";
        $sql.="SELECT DISTINCT pep.ID AS pepid, pep.Sequence AS seq FROM ";
        $sql.="( ( ";
        $sql.="(SELECT Fractionations.ID AS fid, s.ID AS sid FROM ";
        $sql.="(SELECT ID FROM Separations ";
        $sql.="WHERE Separations.ID='$sepid') ";
        $sql.="AS s ";
        $sql.="INNER JOIN Fractionations ON Fractionations.SeparationID=s.ID ";
        $sql.="WHERE Fractionations.ID='$fracid') ";
        $sql.="AS f ";
        $sql.="INNER JOIN Experiments AS e ON e.FractionationID=f.fid) ";
        $sql.="INNER JOIN Identifications AS i ON i.ExperimentID=e.ID ";
        $sql.="INNER JOIN Peptides AS pep ON pep.ID=i.PeptideID) ";
        $sql.="LEFT JOIN PepProt AS pp ON pep.ID=pp.PeptideID ";
        $sql.="WHERE pp.ID IS NULL";

         $peps = GetResultTableSQL($sql);
         if($peps) {
        $pepNum = count($peps);
        echo"<span style=\"background:$headcolor;\">";
        echo"<input type=\"button\" id=\"poBut\" value=\"+\" onclick=\"hide('po'); plus('poBut');\" class=\"toggle\">\r\n";
        echo"<b>$pepNum distinct peptide(s) couldn't be matched to proteins.</b>";
        echo"</span>";
        echo"<div id='po' style=\"display:none; margin-left:10px;\">\r\n";
        for($i=0; $i<$pepNum; $i++) {
                 $row = $peps[$i];
                 $sql="";
                $sql.="SELECT DISTINCT i.Spectrum, i.ID, so.ID, so.Name ";
                $sql.="FROM ( ( ( ";
                $sql.="(SELECT Fractionations.ID AS fid, s.ID AS sid FROM ";
                $sql.="(SELECT ID FROM Separations WHERE Separations.ID='$sepid') AS s ";
                $sql.="INNER JOIN Fractionations ON Fractionations.SeparationID=s.ID ";
                $sql.="WHERE Fractionations.ID='$fracid') AS f ";
                $sql.="INNER JOIN Experiments AS e ON e.FractionationID=f.fid) ";
                $sql.="INNER JOIN Identifications AS i ON i.ExperimentID=e.ID) ";
                $sql.="INNER JOIN ";
                $sql.="(SELECT * FROM Peptides WHERE Peptides.ID='$row[0]') AS pep ";
                $sql.="ON pep.ID=i.PeptideID) ";
                $sql.="INNER JOIN Software AS so ON so.ID=i.SoftwareID ";
                 $specs=GetResultTableSQL($sql);
                 if(!$specs)
                 	continue;
                 $specNum = count($specs);
                echo"<span style=\"background:$pepcolor;\">";
                echo"<img src=\"layout/dotts.gif\" border=\"0\" style=\"magrin:0px;\"><input type=\"button\" id=\"nspBut$o$i\" value=\"+\" onclick=\"hide('nsp$o$i'); plus('nspBut$o$i');\" class=\"toggle\">\r\n";
                echo"$row[1] ($specNum spectra)<br>";
                echo"</span>";
                echo"<div id='nsp$o$i' style=\"display:none; margin-left:10px;\">\r\n";
                 if($specs) {
                        for($s=0; $s<$specNum; $s++) {
                                $row1=$specs[$s];
                                $scores=GetResultTable("*","Scores","IdentificationID=$row1[1]");
                                $tmp="";
                                if($scores) {
                                        for($w=0;$w<count($scores); $w++) {
                                                $row2=$scores[$w];
                                                $tmp .= "$row2[1]: " . round($row2[2],2) . ", ";
                                        }
                                        $tmp=substr($tmp,0,strlen($tmp)-2); //Account for ", ".
                                }
                                echo"<a href=\"#\" onClick=\"javascript:window.open('spectra/ShowSpec.php?spectrum=$row1[0]&peptide=$row[1]','','scrollbars=1,width=800,height=600')\">$row1[0]</a> <font size=\"-2\">identified by $row1[3] with score(s): $tmp</font><br>";
                        }
                }
                echo"</div>"; //pepdiv
        }
        echo"</div><br>"; //Proteins div
        }
        echo "</div>";
        echo"<br>";

?>
