# Supplementary material for: 2DB: a Proteomics database for storage, analysis, presentation, and retrieval of information from mass spectrometric experiments
Source: BMC Bioinformatics. 2008 Jul 7;9:302. doi: 10.1186/1471-2105-9-302 (PMC2475538; doi:10.1186/1471-2105-9-302)
Supplement: Additional file 1 — All files needed to run and further develop the database application as well as the user manual have been bundled into one zip file which can be downloaded from biomedcentral here. Due to constant upgrading of the system, it may be beneficial to check for the latest version on our website [12]. All the sources and additional installation files. [file 1471-2105-9-302-S1.zip › introduction.txt]

This web-based database system allows storage, analysis, and displays of experimental data from, for example, 2 dimensional gel electrophoresis and mass spectrometry. Anything that can be presented as an image can be displayed in this database. Areas e.g. spots on such an image can be selected. The data gained from mass spectrometric analysis of these spots can also be stored (software independent e.g. from Sequest, Mascot, ..).
The aim, protein identification, can easily be achieved with this tool. Simply set your thresholds once. Whenever a spot or a gel is accessed, the proteins are detected on the fly. Obviously this version of the database, you see here, is based on the sequence of Chlamydomonas reinhardtii. It displays all published information to anyone, but also contains our current projects, which are however not displayed to the outside.
If you have access to a web-server allowing PHP and MySQL, feel free to download our extremely easy installation package.
