# Supplementary material for: 2DB: a Proteomics database for storage, analysis, presentation, and retrieval of information from mass spectrometric experiments
Source: BMC Bioinformatics. 2008 Jul 7;9:302. doi: 10.1186/1471-2105-9-302 (PMC2475538; doi:10.1186/1471-2105-9-302)
Supplement: Additional file 1 — All files needed to run and further develop the database application as well as the user manual have been bundled into one zip file which can be downloaded from biomedcentral here. Due to constant upgrading of the system, it may be beneficial to check for the latest version on our website [12]. All the sources and additional installation files. [file 1471-2105-9-302-S1.zip › quant.php]

<?php
	include('functions.php');
	include('Connect.php');
	extract($HTTP_GET_VARS);
	extract($HTTP_POST_VARS);
	$db = ConDB($dbname);
	$lGel = GetResultTableSQL("SELECT * FROM Separations WHERE ID='$sepID1'");
	$rGel = GetResultTableSQL("SELECT * FROM Separations WHERE ID='$sepID2'");
	///Construct the table if data should be filtered
	$sql="CREATE TEMPORARY TABLE AllProts1 ";
	$sql.="SELECT DISTINCT 
			p.ID AS pid, p.Name AS Protein, p.Description AS ProtDesc, p.Description AS Aliase,
			p.Name AS Gel, p.Name AS Band, pep.Sequence AS Peptide,
			i.Spectrum AS Spectrum
			FROM ";
	$sql.="( ( ( ";
	$sql.="(SELECT Fractionations.ID AS fid, s.ID AS sid FROM ";
	$sql.="(SELECT ID FROM Separations ";
	$sql.="WHERE Separations.ID='-1') ";
	$sql.="AS s ";
	$sql.="INNER JOIN Fractionations ON Fractionations.SeparationID=s.ID ";
	$sql.="WHERE Fractionations.ID='-1') ";
	$sql.="AS f ";
	$sql.="INNER JOIN Experiments AS e ON e.FractionationID=f.fid) ";
	$sql.="INNER JOIN Identifications AS i ON i.ExperimentID=e.ID ";
	$sql.="INNER JOIN Peptides AS pep ON pep.ID=i.PeptideID) ";
	$sql.="INNER JOIN PepProt AS pp ON pp.PeptideID=pep.ID) ";
	$sql.="INNER JOIN Proteins AS p ON p.ID=pp.ProteinID ";
	mysql_query($sql);   
	$targetTable = "AllProts1";
	$targetSep = $sepID1;
	include("csvNew.inc");
	
	$sql="CREATE TEMPORARY TABLE AllProts2 ";
	$sql.="SELECT DISTINCT 
			p.ID AS pid, p.Name AS Protein, p.Description AS ProtDesc, p.Description AS Aliase,
			p.Name AS Gel, p.Name AS Band, pep.Sequence AS Peptide,
			i.Spectrum AS Spectrum
			FROM ";
	$sql.="( ( ( ";
	$sql.="(SELECT Fractionations.ID AS fid, s.ID AS sid FROM ";
	$sql.="(SELECT ID FROM Separations ";
	$sql.="WHERE Separations.ID='-1') ";
	$sql.="AS s ";
	$sql.="INNER JOIN Fractionations ON Fractionations.SeparationID=s.ID ";
	$sql.="WHERE Fractionations.ID='-1') ";
	$sql.="AS f ";
	$sql.="INNER JOIN Experiments AS e ON e.FractionationID=f.fid) ";
	$sql.="INNER JOIN Identifications AS i ON i.ExperimentID=e.ID ";
	$sql.="INNER JOIN Peptides AS pep ON pep.ID=i.PeptideID) ";
	$sql.="INNER JOIN PepProt AS pp ON pp.PeptideID=pep.ID) ";
	$sql.="INNER JOIN Proteins AS p ON p.ID=pp.ProteinID ";
	mysql_query($sql);   
	$targetTable = "AllProts2";
	$targetSep = $sepID2;
	include("csvNew.inc");
	$prots = GetResultTableSQL("
				SELECT pid FROM AllProts1 
					UNION
				SELECT pid FROM AllProts2
				");
	$ct=0;
	$rs=array();
	for($p=0; $p<count($prots); $p++) {
		$row = array();
		$protein = GetResultTableSQL("SELECT pid,Protein,ProtDesc,Aliase FROM AllProts1 WHERE pid='{$prots[$p][0]}'");
		if(!$protein)
			$protein = GetResultTableSQL("SELECT pid,Protein,ProtDesc,Aliase FROM AllProts2 WHERE pid='{$prots[$p][0]}'");				
		$row[0] = $protein[0][1];		//p.Name
		$row[2] = $protein[0][3];		//Aliasse
		$row[1] = $protein[0][2];		//p.Description
		$res = GetResultTableSQL("
				SELECT 
					Band,COUNT(DISTINCT Peptide) AS peps, COUNT(DISTINCT Spectrum) AS spec
				FROM
					AllProts1 
				WHERE 
					pid='{$prots[$p][0]}'
				GROUP BY
					Band
				ORDER BY
					peps DESC, spec DESC
		");
	//	echo mysql_error() . "<br>";
		$lamount = count($res);
		if($res) {
			$row[3] = $lGel[0][1] . "-" . $res[0][0];		//Band
			$row[4] = $res[0][1];		//PepNum
			$row[5] = $res[0][2];		//SpecNum				
		} else {
			$row[3] = "";		//Band
			$row[4] = "";		//PepNum
			$row[5] = "";		//SpecNum					
		}
		$resr = GetResultTableSQL("
				SELECT 
					Band,COUNT(DISTINCT Peptide) AS peps, COUNT(DISTINCT Spectrum) AS spec
				FROM
					AllProts2 
				WHERE 
					pid='{$prots[$p][0]}'
				GROUP BY
					Band
				ORDER BY
					peps DESC, spec DESC
		");
	//	echo mysql_error() . "<br>";
		$ramount = count($res);
		if($resr) {
			$row[6] = $rGel[0][1] . "-" . $resr[0][0];		//Band
			$row[7] = $resr[0][1];		//PepNum
			$row[8] = $resr[0][2];		//SpecNum
		} else {
			$row[6] = "";		//Band
			$row[7] = "";		//PepNum
			$row[8] = "";		//SpecNum					
		}
		$row[9] = "Max Band";
		$rs[$ct++] = $row; //MaxRow
		
		$row = array();
		$row[0] = $protein[0][1];		//p.Name
		$row[2] = $protein[0][3];		//Aliasse
		$row[1] = $protein[0][2];		//p.Description
		$res = GetResultTableSQL("
				SELECT 
					Band,COUNT(DISTINCT Peptide) AS peps, COUNT(DISTINCT Spectrum) AS spec
				FROM
					AllProts1 
				WHERE 
					pid='{$prots[$p][0]}'
				GROUP BY
					Band
				ORDER BY
					peps DESC, spec DESC
		");
	//	echo mysql_error() . "<br>";
		if($res) {
			$row[3] = $lGel[0][1] . "-" . $res[count($res)-1][0];		//Band
			$row[4] = $res[count($res)-1][1];		//PepNum
			$row[5] = $res[count($res)-1][2];		//SpecNum				
		} else {
			$row[3] = "";		//Band
			$row[4] = "";		//PepNum
			$row[5] = "";		//SpecNum					
		}
		$resr = GetResultTableSQL("
				SELECT 
					Band,COUNT(DISTINCT Peptide) AS peps, COUNT(DISTINCT Spectrum) AS spec
				FROM
					AllProts2 
				WHERE 
					pid='{$prots[$p][0]}'
				GROUP BY
					Band
				ORDER BY
					peps DESC, spec DESC
		");
	//	echo mysql_error() . "<br>";
		if($resr) {
			$row[6] = $rGel[0][1] . "-" . $resr[count($resr)-1][0];		//Band
			$row[7] = $resr[count($resr)-1][1];		//PepNum
			$row[8] = $resr[count($resr)-1][2];		//SpecNum
		} else {
			$row[6] = "";		//Band
			$row[7] = "";		//PepNum
			$row[8] = "";		//SpecNum					
		}
		$row[9] = "Min Band";
		$rs[$ct++] = $row; //MinRow
		
		$row = array();			
		$row[0] = $protein[0][1];		//p.Name
		$row[2] = $protein[0][3];		//Aliasse
		$row[1] = $protein[0][2];		//p.Description
		$res = GetResultTableSQL("
				SELECT 
					COUNT(DISTINCT Peptide) AS peps, COUNT(DISTINCT Spectrum) AS spec
				FROM
					AllProts1 
				WHERE 
					pid='{$prots[$p][0]}'
				ORDER BY
					peps DESC, spec DESC
		");
		//echo mysql_error() . "<br>";
		if($res && ($res[0][0] > 0 || $res[0][1] >0)) {
			$row[3] = $lGel[0][1];		//Band
			$row[4] = $res[0][0];		//PepNum
			$row[5] = $res[0][1];		//SpecNum				
		} else {
			$row[3] = "";		//Band
			$row[4] = "";		//PepNum
			$row[5] = "";		//SpecNum					
		}
		$resr = GetResultTableSQL("
				SELECT 
					COUNT(DISTINCT Peptide) AS peps, COUNT(DISTINCT Spectrum) AS spec
				FROM
					AllProts2 
				WHERE 
					pid='{$prots[$p][0]}'
				ORDER BY
					peps DESC, spec DESC
		");
		//echo mysql_error() . "<br>";
		if($resr && ($resr[0][0] > 0 || $resr[0][1] >0)) {
			$row[6] = $rGel[0][1];		//Band
			$row[7] = $resr[0][0];		//PepNum
			$row[8] = $resr[0][1];		//SpecNum
		} else {
			$row[6] = "";		//Band
			$row[7] = "";		//PepNum
			$row[8] = "";		//SpecNum					
		}
		$row[9] = "Summed";
		$rs[$ct++] = $row; //SumRow

		$row = array();			
		$row[0] = $protein[0][1];		//p.Name
		$row[2] = $protein[0][3];		//Aliasse
		$row[1] = $protein[0][2];		//p.Description
		
//			SELECT AVG(peps),AVG(spec) FROM (
		$res = GetResultTableSQL("
			SELECT AVG(peps),AVG(spec) FROM (
				SELECT 
					Band,COUNT(DISTINCT Peptide) AS peps, COUNT(DISTINCT Spectrum) AS spec
				FROM
					AllProts1 
				WHERE 
					pid='{$prots[$p][0]}'
				GROUP BY
					Band
			) AS ct
		");
		//echo mysql_error() . "<br>";
		if($res && ($res[0][0] > 0 || $res[0][1] >0)) {
			$row[3] = $lGel[0][1] . " ($lamount bands)";		//Band
			$row[4] = round($res[0][0],2);		//PepNum
			$row[5] = round($res[0][1],2);		//SpecNum				
		} else {
			$row[3] = "";		//Band
			$row[4] = "";		//PepNum
			$row[5] = "";		//SpecNum					
		}
		$resr = GetResultTableSQL("
			SELECT AVG(peps),AVG(spec) FROM (
				SELECT 
					Band,COUNT(DISTINCT Peptide) AS peps, COUNT(DISTINCT Spectrum) AS spec
				FROM
					AllProts2 
				WHERE 
					pid='{$prots[$p][0]}'
				GROUP BY
					Band
			) AS ct
		");
		//echo mysql_error() . "<br>";
		if($resr && ($resr[0][0] > 0 || $resr[0][1] >0)) {
			$row[6] = $rGel[0][1] . " ($ramount bands)";		//Band
			$row[7] = round($resr[0][0],2);		//PepNum
			$row[8] = round($resr[0][1],2);		//SpecNum
		} else {
			$row[6] = "";		//Band
			$row[7] = "";		//PepNum
			$row[8] = "";		//SpecNum					
		}
		$row[9] = "Average";
		$rs[$ct++] = $row; //Average		
	}	
	///////////////Start the output	
	$filename=$rs[0][1] . "Quant_{$lGel[0][1]}_{$rGel[0][1]}.csv";
	header("Content-type: text/plain");
	header("Content-Disposition: attachment; filename=$filename");					
	echo"Protein,Aliasse,Description,Band,Distinct Peptides for {$lGel[0][1]},Distinct Spectra for {$lGel[0][1]},Band,Distinct Peptides for {$rGel[0][1]},Distinct Spectra for {$rGel[0][1]},Counting Method\n";
	for($i=0; $i<count($rs); $i++) {
		for($r=0; $r<count($rs[$i]); $r++) {
			echo"{$rs[$i][$r]},";
		}
		echo"\n";
	}
	mysql_close();
?>
