# Supplementary material for: 2DB: a Proteomics database for storage, analysis, presentation, and retrieval of information from mass spectrometric experiments
Source: BMC Bioinformatics. 2008 Jul 7;9:302. doi: 10.1186/1471-2105-9-302 (PMC2475538; doi:10.1186/1471-2105-9-302)
Supplement: Additional file 1 — All files needed to run and further develop the database application as well as the user manual have been bundled into one zip file which can be downloaded from biomedcentral here. Due to constant upgrading of the system, it may be beneficial to check for the latest version on our website [12]. All the sources and additional installation files. [file 1471-2105-9-302-S1.zip › specquantcsv.php]

<?php	
	include('functions.php');
	include('Connect.php');
	extract($HTTP_GET_VARS);
	extract($HTTP_POST_VARS);
		$db = ConDB($dbname);
		
if(isset($csvdownload)){
	
	if($separator == "g")
		$s = ";";
	if($separator == "e")
		$s = ",";
	if($separator == "tab")
		$s = "\t";
	if($separator == "c")
		$s = "$custom";

	$rs = GetResultTableSQL("Select Separations.Name FROM Separations WHERE ID = '$sepID1'");
	$sepName1 = $rs[0];
	$filename = "Quant_".$sepName1[0];
	
	if(sepID1 != sepID2){
	$rs = GetResultTableSQL("Select Separations.Name FROM Separations WHERE ID = '$sepID2'");
	$sepName2 = $rs[0];
	$filename.= "_".$sepName2[0];
	}
	/*echo "Separator ".$separator."<br>";
	echo "Name1 ".$sepName1[0]."<br>";
	echo "Name2 ".$sepName2[0]."<br>";
	echo "ID1 ".$sepID1."<br>";
	echo "ID2 ".$sepID2."<br>";*/
	
 	$filename.= ".csv";
	header("Content-type: text/plain");
	header("Content-Disposition: attachment; filename=$filename");					
	
	$sql="";
	$sql.="###################################PepNumAvg";
	$sql.="##        Define all proteins for";
	$sql.="##        the first exp.";
	$sql.="###################################";
	$sql.="DROP TABLE IF EXISTS AllProts1";
	
	mysql_query($sql);
	
	$sql="";
	$sql.="CREATE TEMPORARY TABLE AllProts1 (";
	$sql.="SELECT * FROM (";
	$sql.="SELECT ";
	$sql.="f.Name AS frac, p.ID AS pid ";
	$sql.="FROM ";
	$sql.="( ( ( ( ( (";
	$sql.="Separations AS s INNER JOIN Fractionations AS f ON s.ID=f.SeparationID) ";
	$sql.="INNER JOIN Experiments AS e ON e.FractionationID=f.ID) ";
  	$sql.="INNER JOIN Identifications AS i ON i.ExperimentID=e.ID) ";
 	$sql.="INNER JOIN Peptides AS pep ON pep.ID=i.PeptideID) ";
 	$sql.="INNER JOIN PepProt AS pp ON pp.PeptideID=pep.ID) ";
 	$sql.="INNER JOIN Proteins AS p ON p.ID=pp.ProteinID) ";
 	$sql.="INNER JOIN Software AS so ON so.ID = i.SoftwareID ";
	$sql.="WHERE ";
	$sql.="s.ID='$sepID1' ";
	$sql.="GROUP BY ";
 	$sql.="frac,pid ";
	$sql.="HAVING ";
  	$sql.="count(DISTINCT pep.ID) >='2' ";          
	$sql.="UNION ";
	$sql.="";
	$sql.="SELECT ";
 	$sql.="f.Name AS frac, p.ID AS pid ";
	$sql.="FROM ";
 	$sql.="( ( ( ( ( (";
 	$sql.="Separations AS s INNER JOIN Fractionations AS f ON s.ID=f.SeparationID) ";
 	$sql.="INNER JOIN Experiments AS e ON e.FractionationID=f.ID) ";
 	$sql.="INNER JOIN Identifications AS i ON i.ExperimentID=e.ID) ";
  	$sql.="INNER JOIN Peptides AS pep ON pep.ID=i.PeptideID) ";
 	$sql.="INNER JOIN PepProt AS pp ON pp.PeptideID=pep.ID) ";
  	$sql.="INNER JOIN Proteins AS p ON p.ID=pp.ProteinID) ";
 	$sql.="INNER JOIN Software AS so ON so.ID = i.SoftwareID ";
	$sql.="WHERE ";
   	$sql.="s.ID='$sepID1' AND so.ID='2' ";
	$sql.="GROUP BY ";
 	$sql.="frac,pid ";
	$sql.="HAVING ";
 	$sql.="count(DISTINCT pep.ID) >='1' ";
	$sql.=") AS tmp) ";
	
	mysql_query($sql) or die("Query1".mysql_error());
	
	$sql="";
	$sql.="###################################";
	$sql.="##        Define all proteins for";
	$sql.="##        the sec. exp.";
	$sql.="###################################";
	$sql.="DROP TABLE IF EXISTS AllProts2";
	
	mysql_query($sql);
	
	$sql="";
	$sql.="CREATE TEMPORARY TABLE AllProts2 (";
	$sql.="SELECT * FROM (";
	$sql.="SELECT ";
	$sql.="f.Name AS frac, p.ID AS pid ";
	$sql.="FROM ";
	$sql.="( ( ( ( ( (";
	$sql.="Separations AS s INNER JOIN Fractionations AS f ON s.ID=f.SeparationID) ";
	$sql.="INNER JOIN Experiments AS e ON e.FractionationID=f.ID) ";
	$sql.="INNER JOIN Identifications AS i ON i.ExperimentID=e.ID) ";
	$sql.="INNER JOIN Peptides AS pep ON pep.ID=i.PeptideID) ";
    $sql.="INNER JOIN PepProt AS pp ON pp.PeptideID=pep.ID) ";
	$sql.="INNER JOIN Proteins AS p ON p.ID=pp.ProteinID) ";
	$sql.="INNER JOIN Software AS so ON so.ID = i.SoftwareID ";
	$sql.="WHERE ";
	$sql.="s.ID='$sepID2' ";
	$sql.="GROUP BY ";
 	$sql.="frac,pid ";
	$sql.="HAVING ";
	$sql.="count(DISTINCT pep.ID) >='2' ";
	$sql.="UNION ";
	$sql.="SELECT ";
	$sql.="f.Name AS frac, p.ID AS pid ";
	$sql.="FROM ";
	$sql.="( ( ( ( ( (";
	$sql.="Separations AS s INNER JOIN Fractionations AS f ON s.ID=f.SeparationID) ";
	$sql.="INNER JOIN Experiments AS e ON e.FractionationID=f.ID) ";
	$sql.="INNER JOIN Identifications AS i ON i.ExperimentID=e.ID) ";
	$sql.="INNER JOIN Peptides AS pep ON pep.ID=i.PeptideID) ";
	$sql.="INNER JOIN PepProt AS pp ON pp.PeptideID=pep.ID) ";
	$sql.="INNER JOIN Proteins AS p ON p.ID=pp.ProteinID) ";
	$sql.="INNER JOIN Software AS so ON so.ID = i.SoftwareID ";
	$sql.="WHERE ";
	$sql.="s.ID='$sepID2' AND so.ID='2' ";
	$sql.="GROUP BY ";
	$sql.="frac,pid ";
	$sql.="HAVING ";
	$sql.="count(DISTINCT pep.ID) >='1' ";
	$sql.=") AS tmp1 ) ";
		
	mysql_query($sql) or die("Query2".mysql_error());
	
	

	$sql="DROP TABLE IF EXISTS ja12";
	mysql_query($sql);
	
	
	$sql="";	
	$sql.="CREATE TEMPORARY TABLE ja12 (";
	$sql.="SELECT ";
	$sql.="a1.pid ";
	$sql.="FROM ";
	$sql.="AllProts1 AS a1 INNER JOIN AllProts2 AS a2 ON a1.pid=a2.pid";
	$sql.=")";

	mysql_query($sql) or die("Query3".mysql_error());
	
	

	$sql="DROP TABLE IF EXISTS res1";
	mysql_query($sql);
	
	
	
	$sql="";	
	$sql.="CREATE TEMPORARY TABLE res1 (\n";
	$sql.="SELECT DISTINCT  sep AS Separation, pid AS ProteinID \n";
	$sql.=",COUNT(DISTINCT frac) AS FracNum \n";
	$sql.=",SUM(SumPepNum) AS PepSum ,MAX(SumPepNum) AS PepNumBestFrac \n";
	$sql.=",AVG(SumPepNum) AS PepNumAvg ,MIN(SumPepNum) AS PepNumMin  \n";
	$sql.=",SUM(SumSpecNum) AS SpecSum ,MAX(SumSpecNum) AS SpecNumBestFrac  \n";
	$sql.=",AVG(SumSpecNum) AS SpecNumAvg ,MIN(SumSpecNum) AS SpecNumMin  \n";
	$sql.="FROM  \n";
	$sql.="( \n";
	$sql.="SELECT  \n";
	$sql.="f.Name AS frac, p.ID AS pid, s.Name AS sep  \n";
	$sql.=",so.ID AS soft, pep.Sequence AS seq, i.Spectrum AS spec  \n";
	$sql.=",COUNT(DISTINCT pep.Sequence) AS SumPepNum, COUNT(DISTINCT i.Spectrum) AS SumSpecNum  \n";
	$sql.="FROM  \n";
   	$sql.="( ( ( ( ( ( \n";
   	$sql.="Separations AS s INNER JOIN Fractionations AS f ON s.ID=f.SeparationID)  \n";
   	$sql.="INNER JOIN Experiments AS e ON e.FractionationID=f.ID)  \n";
   	$sql.="INNER JOIN Identifications AS i ON i.ExperimentID=e.ID)  \n";
   	$sql.="INNER JOIN Peptides AS pep ON pep.ID=i.PeptideID)  \n";
   	$sql.="INNER JOIN PepProt AS pp ON pp.PeptideID=pep.ID)  \n";
   	$sql.="INNER JOIN Proteins AS p ON p.ID=pp.ProteinID)  \n";
   	$sql.="INNER JOIN Software AS so ON so.ID = i.SoftwareID  \n";
	$sql.="WHERE  \n";
	$sql.="s.ID='$sepID1'  \n";
	$sql.="AND ( \n";
	$sql.="p.ID IN (SELECT pid FROM ja12)  \n";
	$sql.=")  \n";
	$sql.="GROUP BY  \n";
	$sql.="p.ID, f.ID \n";
	$sql.=") AS temp  \n";
	$sql.="GROUP BY  \n";
	$sql.="pid  \n";
	$sql.="#res1 table  \n";
	$sql.=") \n";

	mysql_query($sql) or die("Query4".mysql_error());
	
	
	$sql="DROP TABLE IF EXISTS TABLE res2";
	mysql_query($sql);
	
	$sql="";	
	$sql.="CREATE TEMPORARY TABLE res2 (\n";
	$sql.="SELECT DISTINCT  sep AS Separation, pid AS ProteinID \n";
	$sql.=",COUNT(DISTINCT frac) AS FracNum \n";
	$sql.=",SUM(SumPepNum) AS PepSum ,MAX(SumPepNum) AS PepNumBestFrac \n";
	$sql.=",AVG(SumPepNum) AS PepNumAvg ,MIN(SumPepNum) AS PepNumMin \n";
	$sql.=",SUM(SumSpecNum) AS SpecSum ,MAX(SumSpecNum) AS SpecNumBestFrac \n";
	$sql.=",AVG(SumSpecNum) AS SpecNumAvg ,MIN(SumSpecNum) AS SpecNumMin \n";
	$sql.="FROM \n";
	$sql.="(\n";
	$sql.="SELECT \n";
	$sql.="f.Name AS frac, p.ID AS pid, s.Name AS sep \n";
	$sql.=",so.ID AS soft, pep.Sequence AS seq, i.Spectrum AS spec \n";
	$sql.=",COUNT(DISTINCT pep.Sequence) AS SumPepNum, COUNT(DISTINCT i.Spectrum) AS SumSpecNum \n";
	$sql.="FROM \n";
   	$sql.="( ( ( ( ( (\n";
   	$sql.="Separations AS s INNER JOIN Fractionations AS f ON s.ID=f.SeparationID) \n";
   	$sql.="INNER JOIN Experiments AS e ON e.FractionationID=f.ID) \n";
   	$sql.="INNER JOIN Identifications AS i ON i.ExperimentID=e.ID) \n";
   	$sql.="INNER JOIN Peptides AS pep ON pep.ID=i.PeptideID) \n";
   	$sql.="INNER JOIN PepProt AS pp ON pp.PeptideID=pep.ID) \n";
   	$sql.="INNER JOIN Proteins AS p ON p.ID=pp.ProteinID) \n";
   	$sql.="INNER JOIN Software AS so ON so.ID = i.SoftwareID \n";
	$sql.="WHERE \n";
	$sql.="s.ID='$sepID2' \n";
	$sql.="AND (\n";
	$sql.="p.ID IN (SELECT pid FROM ja12) \n";
	$sql.=") \n";
	$sql.="GROUP BY \n";
	$sql.="p.ID, f.ID \n";
	$sql.=") AS temp1 \n";
	$sql.="GROUP BY \n";
	$sql.="pid \n";
	$sql.="#res2 table \n";
	$sql.=") \n";

	mysql_query($sql) or die("Query5".mysql_error());

$sql="SELECT
      res1.ProteinID
      ,p.Name,p.Description
      ,res1.FracNum ,res2.FracNum
      ,res1.PepSum, res2.PepSum ,(res1.PepSum/res2.PepSum) AS SumRatio
      ,res1.PepNumBestFrac ,res2.PepNumBestFrac ,(res1.PepNumBestFrac/res2.PepNumBestFrac) AS BestRatio
      ,res1.PepNumAvg ,res2.PepNumAvg ,(res1.PepNumAvg/res2.PepNumAvg) AS AvgRatio
      ,res1.PepNumMin ,res2.PepNumMin
      ,res1.SpecSum ,res2.SpecSum
      ,res1.SpecNumBestFrac ,res2.SpecNumBestFrac
      ,res1.PepNumAvg ,res2.PepNumAvg
      ,res1.SpecNumMin ,res2.SpecNumMin
FROM
    (
    res1 INNER JOIN res2 ON res1.ProteinID=res2.ProteinID)
    INNER JOIN Proteins AS p ON p.ID=res1.ProteinID
    ORDER BY p.Name asc";
	
	$rs = GetResultTableSQL($sql);
	if(!$rs){ echo "No results";}
	else{
		echo "ProteinID".$s."Name".$s."Description".$s."FracNum".$s."FracNum_1".$s."PepSum".$s."PepSum_1".$s."SumRatio".$s."PepNumBestFrac".$s."PepNumBestFrac_1".$s."BestRatio".$s."PepNumAvg".$s."PepNumAvg_1".$s."AvgRatio".$s."PepNumMin".$s."PepNumMin_1".$s."SpecSum".$s."SpecSum_1".$s."SpecNumBestFrac".$s."SpecNumBestFrac_1".$s."PepNumAvg_2".$s."PepNumAvg_3".$s."SpecNumMin".$s."SpecNumMin_1\n";
		for($i=0; $i<count($rs); $i++) {
        	$row = $rs[$i];	
	echo "$row[0]$s$row[1]$s$row[2]$s$row[3]$s$row[4]$s$row[5]$s$row[6]$s$row[7]$s$row[8]$s$row[9]$s$row[10]$s$row[11]$s$row[12]$s$row[13]$s$row[14]$s$row[15]$s$row[16]$s$row[17]$s$row[18]$s$row[19]$s$row[20]$s$row[21]$s$row[22]$s$row[23]\n";
	}
}	
	
}
	mysql_close();
?>
