# Supplementary material for: 2DB: a Proteomics database for storage, analysis, presentation, and retrieval of information from mass spectrometric experiments
Source: BMC Bioinformatics. 2008 Jul 7;9:302. doi: 10.1186/1471-2105-9-302 (PMC2475538; doi:10.1186/1471-2105-9-302)
Supplement: Additional file 1 — All files needed to run and further develop the database application as well as the user manual have been bundled into one zip file which can be downloaded from biomedcentral here. Due to constant upgrading of the system, it may be beneficial to check for the latest version on our website [12]. All the sources and additional installation files. [file 1471-2105-9-302-S1.zip › admin/aminoacids.inc]

<?php
	$H = 1;
	$H2O = 18;
	$AA = array();
	//Mass = 1000 if amino acid is not defined
	$AA['A'] = 71.03712;
	$AA['B'] = 1000;
	$AA['C'] = 103.00919;
	$AA['D'] = 115.02695;
	$AA['E'] = 129.04260;
	$AA['F'] = 147.06842;
	$AA['G'] = 57.02147;
	$AA['H'] = 137.05891;
	$AA['I'] = 113.08407;
	$AA['J'] = 1000;
	$AA['K'] = 128.09497;
	$AA['L'] = 113.08407;
	$AA['M'] = 131.04049;
	$AA['N'] = 114.04293;
	$AA['O'] = 1000;
	$AA['P'] = 97.05277;
	$AA['Q'] = 128.05858;
	$AA['R'] = 156.10112;
	$AA['S'] = 87.03203;
	$AA['T'] = 101.04768;
	$AA['U'] = 1000;
	$AA['V'] = 99.06842;
	$AA['W'] = 186.07932;
	$AA['X'] = 1000;
	$AA['Y'] = 163.06333;
	$AA['Z'] = 1000;

/*
AminoAcid 3LetterCode 1LetterCode MonoisotopicMass AverageMass
Glycine Gly G 57.02147 57.052 
Alanine Ala A 71.03712 71.079 
Serine Ser S 87.03203 87.078 
Proline Pro P 97.05277 97.117 
Valine Val V 99.06842 99.133 
Threonine Thr T 101.04768 101.105 
Cysteine Cys C 103.00919 103.144 
Isoleucine Ile I 113.08407 113.160 
Leucine Leu L 113.08407 113.160 
Asparagine Asn N 114.04293 114.104 
Aspartic Acid Asp D 115.02695 115.089 
Glutamine Gln Q 128.05858 128.131 
Lysine Lys K 128.09497 128.174 
Glutamic Acid Glu E 129.04260 129.116 
Methionine Met M 131.04049 131.198 
Histidine His H 137.05891 137.142 
Phenylalanine Phe F 147.06842 147.177 
Arginine Arg R 156.10112 156.188 
Tyrosine Tyr Y 163.06333 163.170 
Tryptophan Try W 186.07932 186.213
'Homoserine Lactone 83.03712 83.090 
'Homoserine        101.04768 101.105 
'Pyroglutamic acid       111.03203 111.100 
'Carboxyamidomethyl Cysteine       160.03065 160.197 
'Carboxymethylcysteine       161.01466 161.181 
'Pyridylethylcysteine       208.06703 208.284 
*/	
?>
