# Supplementary material for: 2DB: a Proteomics database for storage, analysis, presentation, and retrieval of information from mass spectrometric experiments
Source: BMC Bioinformatics. 2008 Jul 7;9:302. doi: 10.1186/1471-2105-9-302 (PMC2475538; doi:10.1186/1471-2105-9-302)
Supplement: Additional file 1 — All files needed to run and further develop the database application as well as the user manual have been bundled into one zip file which can be downloaded from biomedcentral here. Due to constant upgrading of the system, it may be beneficial to check for the latest version on our website [12]. All the sources and additional installation files. [file 1471-2105-9-302-S1.zip › admin/AMSUpload.php]

<?php
	$GLOBALS['curdate'] = mktime();
	extract($HTTP_POST_VARS);
	extract($HTTP_GET_VARS);
	ini_set('max_execution_time', '7200');
	set_time_limit(7200);
	include '../functions.php';
	include '../Connect.php';
	$db = ConDB($dbname);
//////////////////////////////////////////
//			Processing part				//
//////////////////////////////////////////
	echo $password;
	//Pass the password as a sha1 (e.g.: $password = sha1($plainPass);) encrytped string won't work otherwise.
	$usr = GetResultTableSQL("SELECT * FROM Users WHERE Email='$username' AND Password='$password'");
	if(!$usr)
		die("Username and password do not match.é $username, $password");
	$GLOBALS['uID'] = $usr[0][0];
	$fpath = $_FILES['file']['tmp_name'];
	$newpath = "upload/" . $_FILES['file']['name'];
	if ($fpath == "")
		die("No file selected.é");
	$res = @copy(trim($fpath), trim($newpath));
	if(!$res)
		die("File couldn't be uploaded.é" . $res . " Old: $fpath, New: $newpath\n");
//	$fileType = CheckFileType($newpath);
	if(strpos($newpath,"ams") > 0) {
	    echo "Found AutoMS formatted import file ... Importing data.é";
	    ImportAms($newpath);
	} else {
		echo"Unsuported file format ($newpath).é";
	}
	$rs = @unlink($newpath);
	echo"Done.é";
//////////////////////////////////////////
//			\Processing part			//
//////////////////////////////////////////

////////////////////////////////////////////////////////////////////////
////                                                                ////
////                    Check file conventions                      ////
////                                                                ////
////////////////////////////////////////////////////////////////////////
function CheckConventions($str) {
 	//echo"$str<br>";
    $uID = $GLOBALS['uID'];
    $curdate = $GLOBALS['curdate'];
    $initials = $GLOBALS['initials'];
    $dtaDat = str_replace(".","_",$str);
    $tmp = explode("_",$dtaDat);
    $len = count($tmp);
    $initials = $tmp[0];
    $separation = $tmp[1];
    $fractionation = $tmp[2];
    $experiment = $tmp[3];
    if($len < 8) {
             echo "Too short (" . count($tmp) . ") : ($dtaDat)<br>";
        return false;
    }
    if($len == 11) { //mass and pi are given.
        $mass = $tmp[4];
        $pi = "$tmp[5].$tmp[6]";
        $fscan = $tmp[7];
        $lscan = $tmp[8];
        $charge = $tmp[9];
        $ext = $tmp[10];
    }
    if($len == 10) {
        $mass = $tmp[4];
        $pi = "$tmp[5]";
        $fscan = $tmp[6];
        $lscan = $tmp[7];
        $charge = $tmp[8];
        $ext = $tmp[9];
    }
    if($len == 9) {
        $mass = $tmp[4];
        $fscan = $tmp[5];
        $lscan = $tmp[6];
        $charge = $tmp[7];
        $ext = $tmp[8];
    }
    if($len == 8) {
        $fscan = $tmp[4];
        $lscan = $tmp[5];
        $charge = $tmp[6];
        $ext = $tmp[7];
    }
    settype($mass,"double");
    settype($pi,"double");
    settype($fscan,"integer");
    settype($lscan,"integer");
    settype($charge,"integer");
    //'echo"$len :: $separation/$fractionation/$experiment/$mass/$pi/$fscan/$lscan/$charge/$ext<br>";
    if(!strlen($initials) == 2)
        return false;               //The user initials are not at the beginning of the dta file name.
    if($ext != "dta")
        return false;
    if($separation == "")
        return false;
    if($fractionation == "")
        return false;
    if($experiment == "")
        return false;
    $rs = GetResultTable("ID","Separations","Name=\"$separation\"");
    if(!$rs) {
        //'Separation doesn't exist, add it.
    	//'Set the viewability below.
       	$sql = "INSERT INTO Separations (Name,Title,OperatorID,Date) VALUES (\"$separation\",\"$separation\",$uID,\"$curdate\")";
       	$res = mysql_query($sql);
	   	//echo"$sql<br>";
       	if(!$res) {
	       echo"Error: Couldn't insert Separation into database. " . mysql_error() . "<br>";
	       return false;
       	}
       	$SepID = mysql_insert_id();
	   	$rs1 = GetResultTable("ID","Groups","Name=\"Administrators\"");
		if($rs1) {
		    $adminID = $rs1[0][0];
		    $sql = "INSERT INTO Access (Table,RowID,GroupID) VALUES('Separations','$SepID','$adminID')";
		    mysql_query($sql);
		}
	} else {
		$rs = $rs[0];
		$SepID = $rs[0];
		$rs1 = GetResultTable("OperatorID","Separations","ID='$SepID'");
		$rs1 = $rs1[0];
		if($rs1[0] != $uID) {
		    $rs2 = GetResultTableSQL("	SELECT Groups.ID FROM (Users INNER JOIN Members ON Members.UserID=Users.ID) 
										INNER JOIN Groups ON Groups.ID=Members.GroupID 
										WHERE Users.ID='$uID' AND Groups.Name='Administrators'");
		    if(!$rs) {
		            die("Error: You don't have the right to upload data for this Separation.é");
		    }
		}
    }
    //'Again set the viewability
    $rs = GetResultTable("ID","Fractionations","SeparationID=$SepID AND Name=\"$fractionation\"");
	if(!$rs) {
        //'Fractionation doesn't exist, add it.
        if($mass > 0 && $pi > 0)
            $sql = "	INSERT INTO Fractionations (SeparationID,Name,Mass,pI,Date) 
						VALUES ($SepID,\"$fractionation\",$mass,$pi,\"$curdate\")";
        else
            if($mass > 0)
                    $sql = "	INSERT INTO Fractionations (SeparationID,Name,Mass,Date) 
								VALUES ($SepID,\"$fractionation\",$mass,\"$curdate\")";
            else
                $sql = "INSERT INTO Fractionations (SeparationID,Name,Date) VALUES ($SepID,\"$fractionation\",\"$curdate\")";
        $res = mysql_query($sql);
       	if(!$res) {
               echo"Error: Couldn't insert Fractionation into database.<br>";
               return false;
       	}
       	$FracID = mysql_insert_id();
        //Access restrictions may be set at this point.
        //See above.
   	} else {
           $rs = $rs[0];
           $FracID = $rs[0];
   	}
    $rs = GetResultTable("ID","Experiments","FractionationID=$FracID AND Name=\"$experiment\"");
	if(!$rs) {
       //'Experiment doesn't exist, add it.
       $sql = "INSERT INTO Experiments (FractionationID,Name,Date) VALUES ($FracID,\"$experiment\",\"$curdate\")";
       $res = mysql_query($sql);
       if(!$res) {
               echo"Couldn't insert Experiment into database.<br>";
               return false;
       }
       $ExpID = mysql_insert_id();
	} else {
       $rs = $rs[0];
       $ExpID = $rs[0];
       $sql = "UPDATE Experiments SET Date='$curdate'";
       mysql_query($sql);
		//Access restrictions may be set at this point.
		//See above.
	}
    //'At this point SepID, userID, FracID, and ExpID are known
    $arr = array($initials,$uID,$separation,$SepID,$fractionation,$FracID,$experiment,$ExpID,$mass,$pi,$fscan,$lscan,$charge,$ext);
    return $arr;
}

function GetScores($tmpStr,$charge) {
 	//$thresholds contains the thresholds for the software determined from the db.
 	//$tmp contains the scores for the hit as imported
	$tmpScores = split('[,;]',ltrim(rtrim(trim($tmpStr))));
	$scores = array();
	$s = 0;
	$scores[$s++] = array("charge","$charge");
	for($i=0; $i<count($tmpScores); $i++) {
		list($name,$value) = split("[:=]",$tmpScores[$i]);
		if(strlen($name) > 1 && strlen($value)>1)
			$scores[$s++] = array($name,$value);
	}
	return($scores);
}

function ProcessMods(&$peptide) {
 	$modifications = array();
	if(($pos = strpos($peptide,"#")) > 0) {
	    $peptide = str_replace("#","",$peptide);
	    $modifications[$modCount++] = array($peptide[$pos-1],$pos-1);
	}
	if(($pos = strpos($peptide,"@")) > 0) {
	    $peptide = str_replace("@","",$peptide);
	    $modifications[$modCount++] = array($peptide[$pos-1],$pos-1);
	}
	if(($pos = strpos($peptide,"&")) > 0) {
	    $peptide = str_replace("&","",$peptide);
	    $modifications[$modCount++] = array($peptide[$pos-1],$pos-1);
	}
	if(($pos = strpos($peptide,"%")) > 0) {
	    $peptide = str_replace("%","",$peptide);
	    $modifications[$modCount++] = array($peptide[$pos-1],$pos-1);
	}
	if(($pos = strpos($peptide,"$")) > 0) {
	    $peptide = str_replace("$","",$peptide);
	    $modifications[$modCount++] = array($peptide[$pos-1],$pos-1);
	}
	if(($pos = strpos($peptide,"*")) > 0) {
	    $peptide = str_replace("*","",$peptide);
	    $modifications[$modCount++] = array($peptide[$pos-1],$pos-1);
	}	
	return($modifications);
}

function GetIdentification($spectrum, $softID) {
 	$where = "Spectrum='$spectrum'";
 	if($softID > -1) {
		$where .= " AND SoftwareID='$softID'";
	}
	$rs = GetResultTable("*","Identifications","$where");
	//echo " $rs=GetResultTable(\"*\",\"Identifications\",\"$where\"); " . mysql_error();
	if($rs)
		return($rs[0]);
	else 
		return(false);
}

function GetScoresByIdent($ident) {
	$scores = GetResultTable("Name,Value","Scores","IdentificationID = {$ident[0]}");
	return($scores);
}

function GetPeptideFromIdent($ident) {
 	$sql = "
			SELECT 
				Sequence 
			FROM 
				Identifications AS i 
				INNER JOIN Peptides AS pep ON pep.ID=i.PeptideID
			WHERE
				i.ID='$ident[0]'
	";
	$rs = GetResultTableSQL($sql);
	if($rs)
		return($rs[0][0]);
	else {
	 	echo" seq not found ";
		return(false);
	}
}

function passesThresholds($scores,$thresholds) {
	 //$thresholds[x][y] --> [0]S.ID, [1]Ts.ID, [2]T.Name, [3]T.Value, [4]T.Test
	for($x=0; $x<count($thresholds); $x++) {
	 	$arr = $thresholds[$x];
		$belowThreshold = false;
		for($s=0; $s<count($scores); $s++) {
			for($y=0; $y<count($arr);$y++) {
				$row = $arr[$y];
				if($scores[$s][0] == $row[2]) {
				 	$ret = Compare($scores[$s][1],$row[4],$row[3]);
				 	if($ret == 1 || $ret == 3) {
						$belowThreshold = true;
						break 2;	
					}					
				}
			}
		}
		if(!$belowThreshold)
			return(true);		//All thresholds in one group were passed so accept scores for now.	
	}
	return(false);
}

//Determine the complexity of the sequence and
//reject given the thresholds 0.4, 0.4.
function hasLowComplexity($seq) {
 	$chars = array();
 	$strLen = strlen($seq);
	for($s=0; $s<$strLen; $s++) {
		$chars["$seq[$s]"]++;
	}
	$fs = count($chars) / $strLen;
	if($fs < 0.4) {
	 	echo " $seq: fScore($fs < 0.4) ";
		return(true);
	}
	for($i=0; $i<count($chars); $i++) {
		$ss = $chars[$seq[$i]] / $strLen;
		if($ss > 0.4) {
		 	echo" $seq: fScore($fs > 0.4), but sScore($ss > 0.4) ";
			return(true);
		}
	}
}

function compareScores($lscore,$rscore,$thresholds) {
 //$thresholds[x][y] --> [0]S.ID, [1]Ts.ID, [2]T.Name, [3]T.Value, [4]T.Test
 	for($x=0; $x<count($thresholds); $x++) {
	 	$arr = $thresholds[$x];
		for($y=0; $y<count($arr);$y++) {
			$row = $arr[$y];
			$lVal = GetScore($lscore,$row[2]);
			$rVal = GetScore($rscore,$row[2]);
			//echo" $lVal,$lscore; $rVal,$rscore ";
			if(!$lVal && !$rVal)
				continue;
			if($lVal && !$rVal)
				return(-1);
			if(!$lVal && $rVal)
				return(1);
			$res = compare($lVal,$row[4],$rVal);
			//echo" $res=compare($lVal,$row[4],$rVal); ";
			if($res == 0)
				continue;
			else
				return($res);		
		}
	}
	if($thresholds && $x == count($thresholds))
		return(0);
	return(3);
}

function GetScore($scores,$name) {
	for($i=0; $i<count($scores); $i++) {
		if($scores[$i][0] == $name)
			return($scores[$i][1]);
	}
	return(false);
}

////////////////////////////////////////////////////////////////////////
////                                                                ////
////                    Import Ams results                                ////
////                                                                ////
////////////////////////////////////////////////////////////////////////
function ImportAms($path) {
//    0           1        2     3         4         5         6         7
//spectrum_id!software!charge!meas_mass!cal_mass!delta_mass!scores!sequence_in!
//     8            9             10           11       12         13     14     15    16
//sequence_out!left_fragment!right_fragment!left_pos!right_pos!left_rf!right_rf!tic!database!
//17       18         19
//reference!spectrum!search_string!
    $curdate = $GLOBALS['curdate'];
    $ok = false;
    $problems = array();
    $probCount = 0;
    $farr = file($path);
    array_shift($farr);
    $lineCount = 0;
    foreach($farr as $line) {
     	$lineCount++;
     	$enterNew = false;
     	$deleteOld = false;
     	//list($spectrum,...);
     	$line = str_replace("\"","",$line);
	    $tabData = split("[Î|\t!]",$line,20);
		$dtaFile = ltrim(rtrim($tabData[0]));
		$charge = ltrim(rtrim($tabData[2]));
		$mass_obs = ltrim(rtrim($tabData[3]));
		$mass_calc = ltrim(rtrim($tabData[4]));
		$specData = ltrim(rtrim($tabData[18]));
		echo"$dtaFile ($tabData[17]) --> ";
	    //			0		1		2		  3			4			5		6			7	  8	   9	10		11	   12	  13
	    //array($initials,$uID,$separation,$SepID,$fractionation,$FracID,$experiment,$ExpID,$mass,$pi,$fscan,$lscan,$charge,$ext);
	    $DtaFileData = CheckConventions($dtaFile);
	    $expID = $DtaFileData[7];
	    
	    if(!$DtaFileData) {
	     	echo" Problem with the naming convention of the spectrum.é";
	        $problems[$probCount++] = $line;
	        continue;
	    }
	    //////////////////////////////////////////////////////////////////////////////////////////////////
	    //////																						//////
		//////			first get all the possible information for the 'new' entry					//////
		//////			Check whether it is really new and/ or better than an existing one			//////
		//////			Then process the data accordingly (delete old) enter new data.				//////
		//////																						//////
		//////////////////////////////////////////////////////////////////////////////////////////////////
		
		//Is the software and its threscholds known?
		$softwareName = $tabData[1];
		$thresholds = GetSoftware($softwareName);    //[x][y] --> [0]S.ID, [1]Ts.ID, [2]T.Name, [3]T.Value, [4]T.Test
		if(!$thresholds) {
	        echo("Error: Enter information for the software used before uploading (Soft: $softwareName).é");
	        continue;
	    }
		$softID = $thresholds[0][0][0];
		
	    $newScores = GetScores($tabData[6],$charge);	//No check is made whether thresholds are passed
		if(!$newScores) {								//charge is entered as a thresholds (whether good design or not)
		 	echo $tabData[6] . "\t";
		 	//print_r($thresholds);
			echo"Error: There was a problem with the scores.é";
			continue;
		}
		$newPeptide = ltrim(rtrim($tabData[8]));
		$leftFrag = ltrim(rtrim($tabData[9]));
		$rightFrag = ltrim(rtrim($tabData[10]));
		$modifications = ProcessMods($newPeptide);
		//Check whether the new peptide has low complexity and filter accordingly.
		if(hasLowComplexity($newPeptide)) {
		 	echo" has been filtered due to low complexity.é";
			continue;
		}
		$prevIdentification = GetIdentification($dtaFile,-1);	//Does an identification for this spectrum exist? Get it then.
		//Can the current scores pass the thresholds?
		if(!passesThresholds($newScores, $thresholds)) {
			//This identification is not worthy to enter the database according to these thresholds.
			echo"The information was discarded due to the thresholds.é";
			continue;
		}
        if($prevIdentification) {
         	echo" spectrum exists in db ";
		 	//The spectrum existed in the database
			//Check whether the software is the same.
			//if it exists as the same get the appropriate identification.
			$checkIDent = GetIdentification($dtaFile,$softID);
			if(!$checkIDent)
				$softCheck = false;
			else {
			 	$softCheck = true;
				$prevIdentification = $checkIDent;
			}
         	//Check whether the sequence is the same.
		 	$oldPeptide = GetPeptideFromIdent($prevIdentification);	
		 	if(!$oldPeptide) {
		 	 	echo" ignoring.é";
		 		continue;
		 	}
         	if($newPeptide == $oldPeptide) {
         	 	echo" peptides equal ";
				//the sequence is the same.
				//Set the identifications such that the software is correct.
				if($softCheck) {
				 	echo" redundant ignoring.é";	
					//An identification for this software exists
					//the peptide must be the same due to the constraint that each Identification can only have one associated Spectrum
					//We need to check now whether the software is in fact the same.
					continue;
				} else {
				 	echo" supporting information ";
					//There is no identification for this software, yet so enter it 
					//since the peptide is the same and it passes the thresholds.
					$enterNew = true;
				}
			} else { 
			 	echo" peptides distinct ";
			 	//the sequence is not the same
				if($softCheck) {
				 	echo" soft equal ";
					//Apparently the software is the same, the spectrum is the same and the thresholds have been passed.
					//The peptide sequence is different however. 
					//Compare the scores and get the better one.
					$prevScores = GetScoresByIdent($prevIdentification);	//Get the scores for the prev identification
					$comp = compareScores($newScores,$prevScores,$thresholds);
					
					switch($comp) {
						case -1 :
							echo" scores better ";
							//the new identification should be entered wherelse the old one should be delted
							$enterNew = true;
							$deleteOld=true;
							break;
						case 0 :
							echo" scores equal ";
							$enterNew = false;
							$deleteOld = true;
							break;
						case 1 :
							echo" scores worse ignoring.é";
							continue 2;
						default:
							echo" couldn't process scores ";
							continue 2;
					}
				} else {
					echo" different software.é";
					//The different sequences come from different softwares we need a referee to decide which one is better.
					//Do both entries have spectra? if not delete both entries
					$spec = $prevIdentification[9];
					$cp = compareSpectra($spec,$newPeptide,$oldPeptide);
					switch ($cp) {
						case 0:
							echo" spectra equal ";
							//both have equal score so we cannot decide
							//we need to delete the old identification
							$deleteOld = true;
							$enterNew = false;
							break;
						case -1:
							echo" new spectrum better ";
							//the new identification is better
							//delete the old one and enter the new one
							$deleteOld = true;
							$enterNew = true;
							break;
						case 1:
							echo" old spectrum better ignoring.é";
							//the old identification is better 
							//keep it and ignore the new one
							continue 2;
						default:
							echo" couldn't evaluate spectrum ignoring.é";
							//delete the old identification because we are in doubt.
							//$deleteOld = true;
							continue 2;
					}
					
				}
			}
		} else {
			//The spectrum didn't exist yet,
			//It was entered into the database.
			$enterNew = true;
		}
		//First the old data needs to be removed	
		if($deleteOld) {
		 	echo" the old entry is being removed ";
			//The old entry was not good enough so delete it and dependent entries from the database.
			CleanDown($prevIdentification);
		}
		//After the old data is removed if was neccessary, new data can be entered
		if($enterNew) {
		 	echo" entering new information ";
			//There is a new identification that needs to be entered.
			//It can be safely assumed, that the sep,frac,exp entries have been generated.
			//The remaining data needs to be entered now.
			//Retrieve or enter PeptideID.
			$pepID = InsertPeptide($newPeptide,$leftFrag,$rightFrag);
			$date = $GLOBALS['curdate'];
			$sql = " INSERT INTO Identifications (Spectrum,Charge,Mass_Calc,Mass_Obs,SoftwareID,ExperimentID,PeptideID,Date,SpecData)
					 VALUES('$dtaFile','$charge','$mass_calc','$mass_obs','$softID','$expID','$pepID','$date','$specData')";
			mysql_query($sql);
			$identID = mysql_insert_id();
			$protIDS = MapPeptide($newPeptide,$pepID);
			//Peptide with fragments and Identification are entered now.
			//Add scores and modifications now
			InsertModifications($modifications,$identID);
			InsertScores($newScores,$identID,$softID);
			if(strlen($tabData[11]) > 0 && $tabData[11] != -1) {
			 	$leftPos = $tabData[11];
				if(strlen($tabData[12]) > 0 && $tabData[12] != -1) {
				 	$rightPos = $tabData[12];
				 	if($leftPos != $rightPos) {
						$sps = GetResultTable("SubPepSeqs","ID","PeptideId=$pepID ORDER BY Position");
						if($sps) {
							InsertLocation("SubPepSeqs",$sps[0][0],$leftPos,strlen($tabData[9])*3);
							InsertLocation("SubPepSeqs",$spsID[1][0],$rightPos,strlen($tabData[10])*3);
						}
					} else {
						InsertLocation("Peptides",$pepID,$leftPos,strlen($tabData[8])*3);
					}
				}			
			}
			//All data stored in the ams file is now entered into the database.
		}	
		echo" line($lineCount).é";
	} //For each line in file	
	CleanUp();		//Delete dangling tuples upstream of Identifications.
}//ImportAMS funciton
function InsertLocation($type,$id,$start,$len) {
 	$end = $start + $end;
	switch($type) {
		case "SubPepSeqs" :
				$sql = "INSERT INTO Locations (Start,End,SubPepSeqsID) VALUES('$start','$end','$id')";
				mysql_query($sql);
				break;
		case "Peptides" :
				$sql = "INSERT INTO Locations (Start,End,PeptideID) VALUES('$start','$end','$id')";
				mysql_query($sql);
				break;
	}
}
function CleanDown($prevIdentification) {
 		//Delete dangling tuples downstream of Identifications.
		$sql = "DELETE FROM Identifications WHERE ID='$prevIdentification[0]'";
		$rs = mysql_query($sql);
		if(!$rs)
			echo "Error: " . mysql_error() . "<br>";
		$sql = "DELETE FROM Scores WHERE IdentificationID='$prevIdentification[0]'";
		$rs = mysql_query($sql);
		if(!$rs)
			echo "Error: " . mysql_error() . "<br>";
		$sql = "DELETE FROM Modifications WHERE IdentificationID='$prevIdentification[0]'";
		$rs = mysql_query($sql);
		if(!$rs)
			echo "Error: " . mysql_error() . "<br>";
		$sql = "DELETE FROM ModificationList WHERE ID NOT IN(SELECT ModificationListID FROM Modifications)";
		$rs = mysql_query($sql);
		if(!$rs)
			echo "Error: " . mysql_error() . "<br>";
		$sql = "DELETE FROM Peptides WHERE ID ='$prevIdentification[6]'";
		$rs = mysql_query($sql);
		if(!$rs)
			echo "Error: " . mysql_error() . "<br>";
		$sql = "DELETE FROM PepProt WHERE PeptideID='$prevIdentification[6]'";
		$rs = mysql_query($sql);
		if(!$rs)
			echo "Error: " . mysql_error() . "<br>";
		$sql = "DELETE FROM SubPepSeqs WHERE PeptideID='$prevIdentification[6]'";
		$rs = mysql_query($sql);
		if(!$rs)
			echo "Error: " . mysql_error() . "<br>";
		$sql = "DELETE FROM Locations WHERE PeptideID='$prevIdentification[6]'";
		$rs = mysql_query($sql);
		if(!$rs)
			echo "Error: " . mysql_error() . "<br>";
		$sql = "DELETE FROM Locations WHERE SubPepSeqsID IS NOT NULL AND SubPepSeqsID NOT IN (SELECT ID FROM SubPepSeqs)";
		$rs = mysql_query($sql);
		if(!$rs)
			echo "Error: " . mysql_error() . "<br>";
}

function CleanUp() {
	//Clean up Separations, Fractionations and Experiments
	//Delete dangling tuples upstream of Identifications.
	//Some of them unlikely in this context, but in general a good thing to do.
	$sql = "DELETE FROM Experiments WHERE ID NOT IN (SELECT ExperimentID FROM Identifications)";
	$rs = mysql_query($sql);
	if(!$rs)
		echo "Error: " . mysql_error() . "<br>";
	$sql = "DELETE FROM Fractionations WHERE ID NOT IN (SELECT FractionationID FROM Experiments)";
	$rs = mysql_query($sql);
	if(!$rs)
		echo "Error: " . mysql_error() . "<br>";
	$sql = "DELETE FROM Shapes WHERE FractionationID NOT IN (SELECT ID FROM Fractionations)";
	$rs = mysql_query($sql);
	if(!$rs)
		echo "Error: " . mysql_error() . "<br>";
	$sql = "DELETE FROM Coordinates WHERE ShapeID NOT IN (SELECT ID FROM Shapes)";
	$rs = mysql_query($sql);
	if(!$rs)
		echo "Error: " . mysql_error() . "<br>";
	$sql = "DELETE FROM Conditions WHERE ExperimentID NOT IN (SELECT ID FROM Experiments)";
	$rs = mysql_query($sql);
	if(!$rs)
		echo "Error: " . mysql_error() . "<br>";
	$sql = "DELETE FROM Separations WHERE ID NOT IN (SELECT SeparationID FROM Fractionations)";
	$rs = mysql_query($sql);
	if(!$rs)
		echo "Error: " . mysql_error() . "<br>";
	$sql = "DELETE FROM Publications WHERE SeparationID NOT IN (SELECT ID FROM Separations)";
	$rs = mysql_query($sql);
	if(!$rs)
		echo "Error: " . mysql_error() . "<br>";
	$sql = "DELETE FROM Links WHERE PublicationID NOT IN (SELECT ID FROM Publications)";
	$rs = mysql_query($sql);
	if(!$rs)
		echo "Error: " . mysql_error() . "<br>";
	$sql = "DELETE FROM Authors WHERE PublicationID NOT IN (SELECT ID FROM Publications)";
	$rs = mysql_query($sql);
	if(!$rs)
		echo "Error: " . mysql_error() . "<br>";	
}

function InsertScores($scores,$identID,$softID) {
	for($i=0; $i<count($scores); $i++) {
	 	$row = $scores[$i];
		$sql = "INSERT INTO Scores (Name,Value,IdentificationID,SoftwareID) VALUES('$row[0]','$row[1]','$identID','$softID')";
		mysql_query($sql);
	}
}

function InsertModifications($mods,$identID) {
	for($i=0; $i<count($mods); $i++) {
	 	$pos = $mods[$i][1];
	 	$aa = $mods[$i][0];
		$sql = "INSERT INTO Modifications (IdentificationID,Position,AminoAcid) VALUES('$identID','$pos',$aa)";
		mysql_query($sql);
	}
}

function InsertPeptide($pep,$left,$right) {
 	$pepID = 0;
 	$rs = GetResultTable("ID","Peptides","Sequence='$pep'");
 	if($rs)
 		$pepID = $rs[0][0];
 	else {
		$sql = "INSERT INTO Peptides (Sequence) VALUES('$pep')";
		mysql_query($sql);
		$pepID = mysql_insert_id();
	}
	if((strlen($left)>1) && (strlen($right) > 1) ) {
		$rs = GetResultTableSQL("SELECT * FROM SubPepSeqs WHERE PeptideID='$pepID'");
		if(!$rs) {
			$sql = "INSERT INTO SubPepSeqs (PeptideID,Position,Sequence) VALUES('$pepID','0','$left')";
			mysql_query($sql);
			//Double check the position values.
			$sql = "INSERT INTO SubPepSeqs (PeptideID,Position,Sequence) VALUES('$pepID','1','$right')";
			mysql_query($sql);
		}	
	}
	return($pepID);
}

function compareSpectra($spec,$newPep,$oldPep) {
	//return 0 if equally good, -1 if new pep is better, 1 if old pep is better
	$ref = ConstructSpec($spec);
	$new = ConstructTheoSpec($newPep);
	$old = ConstructTheoSpec($oldPep);
	$nS = score($ref,$new);
	$oS = score($ref,$old);
	$nS = round(abs(cos($nS)),4);
	$oS = round(abs(cos($nS)),4);
	echo" cos sim (new:$nS old:$oS) ";
	if($nS == $oS)
		return(0);
	if($nS > $oS)
		return(-1);
	return(1);
}

function ConstructSpec($spec) {
	//Normalize the spectrum to 50-2000 scale 
	//Everything above 2000 will be cut off
	//return it as array
	$ret = array();
	for($a=0; $a<2000; $a++) {
		$ret[$a] = 0;
	}
	$arr = split(";",$spec);
	for($i=1; $i<count($arr); $i++) { //Start at 1 to exclude precursor mass
		$dp = split(",",$arr[$i]);
		$mass = round($dp[0],0);
		if(($mass > 50) && ($mass < 2000)) 
			$ret[$mass] = 1;
		else
			if($mass > 2000)
				break;
	}
	return($ret);
}

function ConstructTheoSpec($pep) {
	//Calculate the theoretical decay and store it in an array 1-2000
	//a,b,c,x,y,z ions
	//return the array
	include("aminoacids.inc");
	$ret = array();
	for($a=0; $a<2000; $a++) {
		$ret[$a] = 0;
	}
	$precursorMass = GetPepMass($pep,true);
	//Loop until the all ions have been processed
	$c1Done = false;
	$c2Done = false;
	$bion = 0;
	$yion = $H2O;
	$index = 0;
	$len = strlen($pep)-1;
	//echo"$pep($precursorMass) $len é";
	while(($index <= $len) && ($len+1 - $index >= 0)) {
	 	$aa = $AA[$pep[$index]];
	 	$caa = $AA[$pep[$len-$index]];
	 	//Accomodate for the charge of the precursor
		$bion += $aa;
		$yion += $caa;
	 	for($c = 1; $c<3; $c++) {	//Only charges 1 and 2 are used here, but it can easily be expanded
			$ion = round(($bion+$c*$H)/$c,0);
			if($ion < 2000)
				$ret[$ion] = 1;	//bion all charges
			if($ion < 2048)
				$ret[$ion - 48] = 1; //a-ion
			if($ion < 1986)
				$ret[$ion + 14] = 1; //c-ion
			$ion = round(($yion + $c)/$c,0);
			if($ion < 2000);
				$ret[$ion] = 1;	//yion all charges
			if($ion < 2014)
				$ret[$ion - 14] = 1; //z-ion
			if($ion < 1952)
				$ret[$ion + 48] = 1; //x-ion
		}
		$index++;
	}
	return($ret);
}

function score($lspec,$rspec) {
	//calculate the score for the two vectors 
	//Merely substract all the values from the reference and then calculate the the sum over the difference
	//the closer the vectors are the higher the sum.
	//Afterwards divide by the number of elements (2000).
	//Therefore a perfect match will be 1
	$sum = 0;
	for($l=0;$l<count($lspec); $l++) {
		$sum += ($lspec[$l] - $rspec[$l]);
	}
	return(round(abs($sum/count($lspec)*100),4)); //The closer to 0 the better
}

function GetPepMass($pep,$fullMass) {
 	//Neutral mass will be given (with or without H2O).
	include("aminoacids.inc");
 	$mass = 0;
	if($fullMass)
		$mass += $H2O;
	for($i=0; $i<strlen($pep); $i++) {
		$mass += $AA[$pep[$i]]; 
	}	
	return($mass);
}

function MapPeptide($sequence,$pepID) {
        $rs = GetResultTable("Proteins.ID","Sequences INNER JOIN Proteins ON Proteins.SequenceID = Sequences.ID","Sequence LIKE '%$sequence%'");
    if($rs) {
     	$ret = array();
     	$ct = 0;
        for($i=0; $i<count($rs); $i++) {
            $row = $rs[$i];
            $ret[$ct++] = $row[0];
            $sql = "INSERT INTO PepProt (ProteinID,PeptideID,Prob) VALUES('$row[0]','$pepID','50')";
            mysql_query($sql);
        }
        return($ret);
    }
    return(false);
}

function InsertIdentification($spec,$charge,$massC,$massM,$softID,$expID,$pepID,$SpecData="") {
         $curdate = $GLOBALS['curdate'];
         $iID = 0;
         $existed = false;
        $rs = GetResultTable("*","Identifications","Spectrum='$spec'");
        if(!$rs) {
                 if($SpecData != "")
                         $sql = "INSERT INTO Identifications (Spectrum,Charge,Mass_Calc,Mass_Obs,SoftwareID,ExperimentID,PeptideID,Date,SpecData) VALUES('$spec','$charge','$massC','$massM','$softID','$expID','$pepID','$curdate','$SpecData')";
                 else
                         $sql = "INSERT INTO Identifications (Spectrum,Charge,Mass_Calc,Mass_Obs,SoftwareID,ExperimentID,PeptideID,Date) VALUES('$spec','$charge','$massC','$massM','$softID','$expID','$pepID','$curdate')";
                $rs = mysql_query($sql);
                if($rs) {
                        $iID = mysql_insert_id();
                        $rs = GetResultTable("*","Identifications","ID='$iID'");
                } else {
                        echo"Couldn't insert " . mysql_error() . "<br>";
                }
        } else {
                //A score for this spectrum already exists.
                $existed = true;
        }
        $ret = array($existed);
        array_push($ret,$rs[0]);
        return($ret);
}

function Compare($testVal, $sign, $value) {
 	//-1: left one
 	//0: equal
 	//1: right one
 	//3: false
 	//4: true
 	if($testVal == $value)
 		return(0);
    switch($sign) {
        case ">":
            if($testVal > $value)
                return(-1);
            else
            	return(1);
        case ">=":
            if($testVal >= $value)
                return(-1);
            else
            	return(1);
        case "<":
            if($testVal < $value)
                return(-1);
            else
            	return(1);
        case "<=":
            if($testVal <= $value)
                return(-1);
            else
            	return(1);
        case "=":
            if($testVal == $value)
                return(0);
            else
            	return(3);
        case "!=":
            if($testVal != $value)
                return(4);
            else
            	return(3);
        default:
            return(5);
    }
    return(5);
}

////////////////////////////////////////////////////////////////////////
////                                                                ////
////                    GetSoftware($name)                          ////
////                                                                ////
////////////////////////////////////////////////////////////////////////
function GetSoftware($name) {
    $userID = $GLOBALS['uID'];
    $tip = GetResultTableSQL("
			SELECT 
				DISTINCT ts.ID 
			FROM 
				Software AS s INNER JOIN Thresholds AS ts ON ts.SoftwareID=s.ID 
			WHERE
				s.Name='$name' AND ts.UserID='$userID'");
	if(!$tip)
		return(false);
	for($prio=0;$prio<count($tip); $prio++) {
	 	$rs = GetResultTableSQL("
			SELECT
				s.ID,ts.ID,t.Name,t.Value,t.Test,t.Priority
			FROM
				(
				Software AS s INNER JOIN Thresholds AS ts ON ts.SoftwareID=s.ID )
				INNER JOIN Threshold AS t ON t.ThresholdID=ts.ID
			WHERE
				ts.ID='{$tip[$prio][0]}' AND
				((s.Name='$name' AND ts.UserID='$userID') OR ts.Default='1')
			ORDER BY t.Priority
		");		
		for($r=0; $r<count($rs); $r++) {
			$ret[$prio][$r][0] = $rs[$r][0];	//Three dimensional array x:Priority, y:grouping of thresholds per priority, 
			$ret[$prio][$r][1] = $rs[$r][1];	//z: Software.ID, Thresholds.ID, Threshold.Name, Threshold.Value,
			$ret[$prio][$r][2] = $rs[$r][2];	//Threshold.Test ,Threshold.Priority
			$ret[$prio][$r][3] = $rs[$r][3];	//Sorted by ts.Priority and then by t.Priority
			$ret[$prio][$r][4] = $rs[$r][4];
		}								 
	}								
    return($ret); 						
}
?>
