# Supplementary material for: 2DB: a Proteomics database for storage, analysis, presentation, and retrieval of information from mass spectrometric experiments
Source: BMC Bioinformatics. 2008 Jul 7;9:302. doi: 10.1186/1471-2105-9-302 (PMC2475538; doi:10.1186/1471-2105-9-302)
Supplement: Additional file 1 — All files needed to run and further develop the database application as well as the user manual have been bundled into one zip file which can be downloaded from biomedcentral here. Due to constant upgrading of the system, it may be beneficial to check for the latest version on our website [12]. All the sources and additional installation files. [file 1471-2105-9-302-S1.zip › admin/DeleteData.inc]

<?php
	include '../Connect.php';
    $db = ConDB($dbname);
    $error = 0;
    
    $sql="DELETE FROM Separations";
    $rs=mysql_query($sql);
    if(!$rs) {
    	echo"Couldn't delete from Separations " . mysql_error() . "<br>";   
    	$error++;
	}	
    	
    $sql="DELETE FROM Fractionations";
    $rs=mysql_query($sql);
    if(!$rs) {
    	echo"Couldn't delete from Fractionations " . mysql_error() . "<br>";   
    	$error++;
	}	
    	
    $sql="DELETE FROM Shapes";
    $rs=mysql_query($sql);
    if(!$rs) {
    	echo"Couldn't delete from Shapes " . mysql_error() . "<br>";   
    	$error++;
	}	
    	
    $sql="DELETE FROM Access";
    $rs=mysql_query($sql);
    if(!$rs) {
    	echo"Couldn't delete from Access " . mysql_error() . "<br>";   
    	$error++;
	}	
    	
    $sql="DELETE FROM Coordinates";
    $rs=mysql_query($sql);
    if(!$rs) {
    	echo"Couldn't delete from Coordinates " . mysql_error() . "<br>";   
    	$error++;
	}	
    	
    $sql="DELETE FROM Poolable";
    $rs=mysql_query($sql);
    if(!$rs) {
    	echo"Couldn't delete from Poolable " . mysql_error() . "<br>";   
    	$error++;
	}	
    	
    $sql="DELETE FROM Experiments";
    $rs=mysql_query($sql);
    if(!$rs) {
    	echo"Couldn't delete from Experiments " . mysql_error() . "<br>";   
    	$error++;
	}	
    	
    $sql="DELETE FROM Conditions";
    $rs=mysql_query($sql);
    if(!$rs) {
    	echo"Couldn't delete from Conditions " . mysql_error() . "<br>";   
    	$error++;
	}	
    	
    $sql="DELETE FROM Identifications";
    $rs=mysql_query($sql);
    if(!$rs) {
    	echo"Couldn't delete from Identifications " . mysql_error() . "<br>";   
    	$error++;
	}	
    	
    $sql="DELETE FROM SubPepSeqs";
    $rs=mysql_query($sql);
    if(!$rs) {
    	echo"Couldn't delete from SubPepSeqs " . mysql_error() . "<br>";   
    	$error++;
	}	
    	
    $sql="DELETE FROM Peptides";
    $rs=mysql_query($sql);
    if(!$rs) {
    	echo"Couldn't delete from Peptides " . mysql_error() . "<br>";   
    	$error++;
	}	
    	
    $sql="DELETE FROM PepProt";
    $rs=mysql_query($sql);
    if(!$rs) {
    	echo"Couldn't delete from PepProt " . mysql_error() . "<br>";   
    	$error++;
	}	
    	
    $sql="DELETE FROM Scores";
    $rs=mysql_query($sql);
    if(!$rs) {
    	echo"Couldn't delete from Scores " . mysql_error() . "<br>";   
    	$error++;
	}	
    	
    $sql="DELETE FROM Modifications";
    $rs=mysql_query($sql);
    if(!$rs) {
    	echo"Couldn't delete from Modifications " . mysql_error() . "<br>";   
    	$error++;
	}	
    	
    $sql="DELETE FROM ModificationList";
    $rs=mysql_query($sql);
    if(!$rs) {
    	echo"Couldn't delete from ModificationList " . mysql_error() . "<br>";   
    	$error++;
	}	
    	
    $sql="DELETE FROM Quantifications WHERE Quantifications.Table<>'Proteins'";
    $rs=mysql_query($sql);
    if(!$rs) {
    	echo"Couldn't delete from Quantifications " . mysql_error() . "<br>";   
    	$error++;
	}	
    
    $sql="DELETE FROM Locations WHERE PeptideID IS NOT NULL";
    $rs=mysql_query($sql);
    if(!$rs) {
    	echo"Couldn't delete Peptides from Locations " . mysql_error() . "<br>";   
    	$error++;
	}	
    
    $sql="DELETE FROM Locations WHERE SubPepSeqsID IS NOT NULL";
    $rs=mysql_query($sql);
    if(!$rs) {
    	echo"Couldn't delete SubPepSeqsID from Locations " . mysql_error() . "<br>";   
    	$error++;
	}	
    
    $sql="DELETE FROM Locations WHERE PeptideID IS NOT NULL";
    $rs=mysql_query($sql);
    if(!$rs) {
    	echo"Couldn't delete Peptides from Locations " . mysql_error() . "<br>";   
    	$error++;
	}	
    mysql_close();
    if($error == 0) {
		echo"Acquired and related data was successfully deleted.<br>";
	} else {
		echo"See output above for errors that occured during delete process.<br>";
	}	
?>
