# Supplementary material for: 2DB: a Proteomics database for storage, analysis, presentation, and retrieval of information from mass spectrometric experiments
Source: BMC Bioinformatics. 2008 Jul 7;9:302. doi: 10.1186/1471-2105-9-302 (PMC2475538; doi:10.1186/1471-2105-9-302)
Supplement: Additional file 1 — All files needed to run and further develop the database application as well as the user manual have been bundled into one zip file which can be downloaded from biomedcentral here. Due to constant upgrading of the system, it may be beneficial to check for the latest version on our website [12]. All the sources and additional installation files. [file 1471-2105-9-302-S1.zip › admin/DeleteOther.inc]

<?php
	include 'Connect.php';
    $db = ConDB($dbname);
    $error = 0;
	    
    $sql="DELETE FROM Users";
    $rs=mysql_query($sql);
    if(!$rs) {
    	echo"Couldn't delete from Users " . mysql_error() . "<br>";
    	$error++;
    }
    	
    $sql="DELETE FROM Members";
    $rs=mysql_query($sql);
    if(!$rs) {
    	echo"Couldn't delete from Members " . mysql_error() . "<br>";
    	$error++;
    }
    	
    $sql="DELETE FROM Groups";
    $rs=mysql_query($sql);
    if(!$rs) {
    	echo"Couldn't delete from Groups " . mysql_error() . "<br>";
    	$error++;
    }
    	
    $sql="DELETE FROM Threshold";
    $rs=mysql_query($sql);
    if(!$rs) {
    	echo"Couldn't delete from Threshld " . mysql_error() . "<br>";
    	$error++;
    }
    	
    $sql="DELETE FROM Thresholds";
    $rs=mysql_query($sql);
    if(!$rs) {
    	echo"Couldn't delete from Thresholds " . mysql_error() . "<br>";
    	$error++;
    }
    	
    $sql="DELETE FROM Software";
    $rs=mysql_query($sql);
    if(!$rs) {
    	echo"Couldn't delete from Software " . mysql_error() . "<br>";
    	$error++;
    }
    	
    $sql="DELETE FROM Organisms";
    $rs=mysql_query($sql);
    if(!$rs) {
    	echo"Couldn't delete from Organisms " . mysql_error() . "<br>";
    	$error++;
    }
    	
    $sql="DELETE FROM ORGDB";
    $rs=mysql_query($sql);
    if(!$rs) {
    	echo"Couldn't delete from ORGDB " . mysql_error() . "<br>";
    	$error++;
    }
    if($error == 0) {
		echo"User and related data was successfully deleted.<br>";
	} else {
		echo"See output above for errors that occured during delete process.<br>";
	}    
 ?>
