# Supplementary material for: 2DB: a Proteomics database for storage, analysis, presentation, and retrieval of information from mass spectrometric experiments
Source: BMC Bioinformatics. 2008 Jul 7;9:302. doi: 10.1186/1471-2105-9-302 (PMC2475538; doi:10.1186/1471-2105-9-302)
Supplement: Additional file 1 — All files needed to run and further develop the database application as well as the user manual have been bundled into one zip file which can be downloaded from biomedcentral here. Due to constant upgrading of the system, it may be beneficial to check for the latest version on our website [12]. All the sources and additional installation files. [file 1471-2105-9-302-S1.zip › admin/DeleteSequences.inc]

<?php
	include '../Connect.php';
    $db = ConDB($dbname);
    $error = 0;
    $sql="DELETE FROM Sequences";
    $rs=mysql_query($sql);
    if(!$rs) {
    	echo"Couldn't delete Sequences " . mysql_error() . "<br>";   
    	$error++;
	}	
    	
    $sql="DELETE FROM Proteins";
    $rs=mysql_query($sql);
    if(!$rs) {
    	echo"Couldn't delete Proteins " . mysql_error() . "<br>";   
    	$error++;
	}	
    	
    $sql="DELETE FROM Aliases";
    $rs=mysql_query($sql);
    if(!$rs) {
    	echo"Couldn't delete Aliases " . mysql_error() . "<br>";   
    	$error++;
	}	
    	
    $sql="DELETE FROM LinkVars";
    $rs=mysql_query($sql);
    if(!$rs) {
    	echo"Couldn't delete LinkVars " . mysql_error() . "<br>";   
    	$error++;
	}	
    	
    $sql="DELETE FROM Sources";
    $rs=mysql_query($sql);
    if(!$rs) {
    	echo"Couldn't delete Sources " . mysql_error() . "<br>";  
    	$error++;
	}	
    	
    $sql="DELETE FROM LinkConsts";
    $rs=mysql_query($sql);
    if(!$rs) {
    	echo"Couldn't delete LinkConsts " . mysql_error() . "<br>";   
    	$error++;
	}	
    	
    $sql="DELETE FROM PepProt";
    $rs=mysql_query($sql);
    if(!$rs) {
    	echo"Couldn't delete PepProt " . mysql_error() . "<br>";   
    	$error++;
	}	
    	
    $sql="DELETE FROM Quantifications WHERE Quantifications.Table='Proteins' OR Quantifications.Table='Sequences'";
    $rs=mysql_query($sql);
    if(!$rs) {
    	echo"Couldn't delete from Quantifications " . mysql_error() . "<br>";   
    	$error++;
	}	
    	
    $sql="DELETE FROM ORGDB WHERE SourceID IS NOT NULL";
    $rs=mysql_query($sql);
    if(!$rs) {
    	echo"Couldn't delete Sources from ORGDB " . mysql_error() . "<br>";   
    	$error++;
	}	
    	
    $sql="DELETE FROM Locations WHERE SequenceID IS NOT NULL OR SourceID IS NOT NULL OR AliasID IS NOT NULL OR ProteinID IS NOT NULL";
    $rs=mysql_query($sql);
    if(!$rs) {
    	echo"Couldn't delete from Locations " . mysql_error() . "<br>";    
    	$error++;
	}	
    mysql_close();
    if($error == 0) {
		echo"Sequences and related data was successfully deleted.<br>";
	} else {
		echo"See output above for errors that occured during delete process.<br>";
	}
?>
