# Supplementary material for: 2DB: a Proteomics database for storage, analysis, presentation, and retrieval of information from mass spectrometric experiments
Source: BMC Bioinformatics. 2008 Jul 7;9:302. doi: 10.1186/1471-2105-9-302 (PMC2475538; doi:10.1186/1471-2105-9-302)
Supplement: Additional file 1 — All files needed to run and further develop the database application as well as the user manual have been bundled into one zip file which can be downloaded from biomedcentral here. Due to constant upgrading of the system, it may be beneficial to check for the latest version on our website [12]. All the sources and additional installation files. [file 1471-2105-9-302-S1.zip › admin/DeleteSpecIdentification.php]

<?php
	$deldate = $_POST['deldate'];
    $sql="DELETE FROM Identifications where Date='$deldate'";
    $rs=mysql_query($sql);
    if(!$rs)
    	die"Couldn't delete from Identifications";
	
	//Identifications :: Scores
	//This will delete all those entries from the table Scores that are not
	//present in the table Identifications.
	$sql="DELETE FROM Scores WHERE IdentificationID NOT IN (SELECT ID FROM Identifications)";
	mysql_query($sql); 
	$affectedRows += mysql_affected_rows();
	
	//Modifications :: 'Identifications'
	//This will delete all those entries from the table Modifications whose IdentificationID
	//is not present as ID in the table Identifications.
	$sql="DELETE FROM Modifications WHERE IdentificationID NOT IN (SELECT ID FROM Identifications)";
	mysql_query($sql); 	 
	$affectedRows += mysql_affected_rows();
	
	//ModificationList :: Modifications
	//This will delete all those entries from the table ModificationList whose ID
	//is not present as ModificationListID in the table Modifications.
	$sql="DELETE FROM ModificationList WHERE ID NOT IN (SELECT ModificationListID FROM Modifications)";
	mysql_query($sql); 	 
	$affectedRows += mysql_affected_rows();
	
	//Peptides :: Identification
	//This will delete all those entries from the table Peptides that are not
	//present in the table Identifications.
	$sql="DELETE FROM Peptides WHERE ID NOT IN (SELECT PeptideID FROM Identifications)";
	mysql_query($sql); 
	$affectedRows += mysql_affected_rows();	
	
	//SubPepSeqs :: Peptides
	//This will delete all those entries from the table SubPepSeqs whose PeptideID
	//is not present as ID in the table Peptides.
	$sql="DELETE FROM SubPepSeqs WHERE PeptideID NOT IN (SELECT ID FROM Peptides)";
	mysql_query($sql); 	 
	$affectedRows += mysql_affected_rows();		
			
	//PepProt :: Peptides
	//This will delete all those entries from the table PepProt whose PeptideID
	//is not present as ID in the table Peptides.
	$sql="DELETE FROM PepProt WHERE PeptideID NOT IN (SELECT ID FROM Peptides)";
	mysql_query($sql); 	 
	$affectedRows += mysql_affected_rows();	
					
	//Locations :: Peptides
	//This will delete all those entries from the table Locations whose PeptideID
	//is not present as ID in the table Peptides.
	$sql="DELETE FROM Locations WHERE PeptideID NOT IN (SELECT ID FROM Peptides) AND PeptideID NOT IS NULL";
	//mysql_query($sql); 	 
	$affectedRows += mysql_affected_rows();	
	
	//Locations :: SubPepSeqs
	//This will delete all those entries from the table Locations whose PeptideID
	//is not present as ID in the table Peptides.
	$sql="DELETE FROM Locations WHERE SubPepSeqID NOT IN (SELECT ID FROM SubPepSeqs) AND SubPepSeqID NOT IS NULL";
	//mysql_query($sql); 	 
	$affectedRows += mysql_affected_rows();	


	echo"******************************************************";	
	echo"**		     Deleted $affectedRows entries       	 **";	
	echo"**				       Done							 **";
	echo"**				        							 **";
	echo"******************************************************";


?>
