# Supplementary material for: 2DB: a Proteomics database for storage, analysis, presentation, and retrieval of information from mass spectrometric experiments
Source: BMC Bioinformatics. 2008 Jul 7;9:302. doi: 10.1186/1471-2105-9-302 (PMC2475538; doi:10.1186/1471-2105-9-302)
Supplement: Additional file 1 — All files needed to run and further develop the database application as well as the user manual have been bundled into one zip file which can be downloaded from biomedcentral here. Due to constant upgrading of the system, it may be beneficial to check for the latest version on our website [12]. All the sources and additional installation files. [file 1471-2105-9-302-S1.zip › admin/dump.php]

<?php
if (!isset ($_COOKIE["login"])) 
{ 
header ("Location: ../index.php"); 
}
?>
<!doctype html public "-//W3C//DTD HTML 4.0 //EN">
<html>
<head>
<title>Administration</title>
<?php include("../layout/menu_admin.php"); ?>

<table width="450">
<tr>
<td width="260" align="left" bgcolor="#EEEEEE">&nbsp;<b>Backup data:</b></td>
<td align="right" bgcolor="#EEEEEE"><a href="help.php#experiments">[?]</a>&nbsp;</td>
</tr>
</table>
<br>
<?php
	$dump=$setname."_dump_" . date("Y-m-d") . ".sql";
	$f = fopen($dump, "w");   
	echo "Please download the file below which contains the sql statements<br>";
	echo "necessary to re-create the current database content from scratch.<br>";
	echo "<br><br>";
	$tables = mysql_list_tables($dbname);    
	while ($cells = mysql_fetch_array($tables)) {      
		$table = $cells[0];      
		fwrite($f,"DROP TABLE `$table`;\n");       
		$res = mysql_query("SHOW CREATE TABLE `$table`");      
		if ($res) {        
			$create = mysql_fetch_array($res);        
			$create[1] .= ";";        
			$line = str_replace("\n", "", $create[1]);        
			fwrite($f, $line."\n"); 
			$data = mysql_query("SELECT * FROM `$table`");        
			$num = mysql_num_fields($data);        
			while ($row = mysql_fetch_array($data)){         
				$line = "INSERT INTO `$table` VALUES(";          
				for ($i=1;$i<=$num;$i++) {            
					$line .= "'".mysql_real_escape_string($row[$i-1])."', ";          
				}          
				$line = substr($line,0,-2);          
				fwrite($f, $line.");\n");        
			}      
		}    
	}    
	fclose($f);
	$fs = filesize($dump);
	$inc = 0;
	while($fs > 1024) {
		$fs = $fs / 1024;
		$inc++;
	}
	$fs = round($fs,2);
	switch($inc) {
		case 0 : $ent = "bytes"; break;
		case 1 : $ent = "kilo bytes"; break;
		case 2 : $ent = "mega bytes"; break;
		case 3 : $ent = "giga bytes"; break;
		case 4 : $ent = "tera bytes"; break;
		default : $ent = "really large!";
	}
	echo"<a href='$dump'>Download Dump ($fs $ent)</a>";
?>
<br>
<?php include("../layout/footer.php"); ?>
</body>
</html>
