# Supplementary material for: 2DB: a Proteomics database for storage, analysis, presentation, and retrieval of information from mass spectrometric experiments
Source: BMC Bioinformatics. 2008 Jul 7;9:302. doi: 10.1186/1471-2105-9-302 (PMC2475538; doi:10.1186/1471-2105-9-302)
Supplement: Additional file 1 — All files needed to run and further develop the database application as well as the user manual have been bundled into one zip file which can be downloaded from biomedcentral here. Due to constant upgrading of the system, it may be beneficial to check for the latest version on our website [12]. All the sources and additional installation files. [file 1471-2105-9-302-S1.zip › admin/dump_import.inc]

<?php
        if ($_POST['senden'] == "Upload") {
                echo"<h1>Importing dump</h1>";
                 echo"File: " . $_FILES['fileA']['name'] . "<br>";
            $fpath = $_FILES['fileA']['tmp_name'];
            $newpath = "upload/" . $_FILES['fileA']['name'];
                if ($fpath == "")
                        die("No file selected.");
                if(strpos($newpath,".sql") === false)
                        die("File extention doesn't match expected file.");
                $res = @copy(trim($fpath), trim($newpath));
                if(!$res)
                        die("File couldn't be uploaded." . $res . " Old: $fpath, New: $newpath");
                echo"File successfully uploaded.<br>";
                $farr = file($newpath);
                if((strpos($farr[0],"DROP") === false) || (strpos($farr[0],"Access") === false))
                        die("This file has unexpected content:<br>$farr[0]<br>");
                echo "<table>";
                $statement = "";
                $error = 0;
                foreach($farr as $line) {
                        $statement .= $line . " ";
                        if(strpos($line,";") !== false) {
                                $statement = str_replace("\n"," ",$statement);
                                $statement = str_replace("\r"," ",$statement);
                                $statement = str_replace(";","",$statement);
                                $rs = @mysql_query($statement);
                                echo"<tr>";
                                if(!$rs) {
                                        echo"<td>Couldn't complete command</td><td>$statement</td><td>" . mysql_error() . "</td>";
                                        $error++;
                                }
                                //else
                                //        echo"<td>Command succeeded</td><td colspan='2'>$statement</td>";
                                echo "</tr>";
                                $statement = "";
                        }
                }
                echo"</table>";
                if($error <= 0)
                        echo"Import succeeded without errors.<br>";
                else
                        echo"<font color='red'>Import finished, please review the errors presented above.</font><br>";
        } else {
?>
<?php
        echo "<form action='maintenance.php' method='POST' enctype='multipart/form-data'>";
?>
<b style='background-color:#FF0000; color:#FFFFFF;'>&nbsp;&nbsp;!&nbsp;&nbsp;</b><b> Warning</b><br>
<br>
This will delete all data currently stored in the database and replace it<br>
with the content in the database dump file you are submitting.<br>
You can also make a new dump of the current database in order to <br>
preserve the current state of the database:<br>
<br>
<a href="#" onclick="fenster('backups.php','','scrollbars=yes,width=500,height=400')">Manage dumps</a> (Download or delete older dumps)<br>
<br>
<a href="dump.php">Make dump</a> (This may take a while depending on the size of the database!)<br>
<hr>
<table width="500" border="0">
        <tr><th colspan="2" align="left"> Please select file for import</th></tr>
        <tr><td> Database dump (.sql)</td>
            <td> <input type="file" name="fileA"></td>
        </tr>
        <tr><td></td>
        <td>
<?php
if(UploadmoeglichkeitPruefen())
{
        $MaximaleDateiuploadGroesse=MaximaleDateiuploadGroesseErmitteln();
        $upload = "true";
            echo "<span style=\"font-size:10px;\">(Maximum file size: ",
                number_format($MaximaleDateiuploadGroesse/1048576, 0, ",", "."),
                " MB)</span>";
}
else
{
       echo"<span style=\"font-size:10px;\"><b style=\"background-color:#FF0000; color:#FFFFFF;\">&nbsp;&nbsp;!&nbsp;&nbsp;</b>&nbsp;You are not allowed to upload files!";
      echo "</span><br>";
}
?>
        </td></tr>
        <tr><td colspan="2"><input name="senden" type="submit" value="Upload" /></td></tr>
 </table>
</form>
<?php
        }
?>
