# Supplementary material for: 2DB: a Proteomics database for storage, analysis, presentation, and retrieval of information from mass spectrometric experiments
Source: BMC Bioinformatics. 2008 Jul 7;9:302. doi: 10.1186/1471-2105-9-302 (PMC2475538; doi:10.1186/1471-2105-9-302)
Supplement: Additional file 1 — All files needed to run and further develop the database application as well as the user manual have been bundled into one zip file which can be downloaded from biomedcentral here. Due to constant upgrading of the system, it may be beneficial to check for the latest version on our website [12]. All the sources and additional installation files. [file 1471-2105-9-302-S1.zip › admin/experiment.php]

<?php
if (!isset ($_COOKIE["login"])) { 
	header ("Location: ../index.php"); 
}
?>
<!doctype html public "-//W3C//DTD HTML 4.0 //EN">
<html>
<head>
<title>Administration (Experiments)</title>
<?php include("../layout/menu_admin.php"); ?>
<h2 class="title">Experiment</h2>
<table width="450" cellspacing="0" cellpadding="0">
<tr>
<td width="260" align="left" bgcolor="#EEEEEE">&nbsp;<b>Choose Experiment</b></td>
<td align="right" bgcolor="#EEEEEE"><a href="../help.php#experiments_admin"><img src="../layout/help.png" border="0" alt="Help...!" width="16" height="16" valign="absmidle" style="margin:0px"/></a>&nbsp;</td>
</tr>
</table>
<br>
<?php
$rs = GetResultTableSQL("SELECT Name FROM Members INNER JOIN Groups ON Members.GroupID = Groups.ID WHERE UserID='$tab[1]' AND Name = 'Administrators'");
if(!$rs){
	$request = " WHERE OperatorID = '$tab[1]'";
}else{
	$request = "";
}
$rs = GetResultTableSQL("SELECT ID, Name, Date FROM Separations$request");
	if(!$rs){
		echo Warning("bad", "Sorry, but for your account no experiments are available! - Please import some data first");
	}
	else{
		echo "<form action=\"experiment.php\" name=\"choose_gel\" method=\"post\">\n";
		echo "<select name=\"gel\" size=\"1\">\n";
		for($i=0; $i<count($rs); $i++) {
			$row = $rs[$i];
			$datum = date("d.m.Y",$row[2]);
				echo"<option value=\"$row[0]\">$row[1] ($datum)</option>\n";
			}
		echo "</select><br><br>";
		echo "<input type=\"submit\" value=\"OK\" name=\"geledit\">&nbsp;";
		echo "<input type=\"submit\" value=\"delete\" name=\"geldelete\">";
		echo "</form><br>";
}
//////// Form that edits a gel in the DB ///////////

if($geledit == "OK"){

echo "<form enctype=\"multipart/form-data\" action=\"experiment.php\" method=\"post\">";
	$rs = GetResultTableSQL("SELECT * FROM Separations WHERE ID='$gel'");
	$row = $rs[0];
echo "<table width=\"550\" border=\"0\">";
echo "<tr>";
echo "<td width=\"150\" bgcolor=\"#EEEEEE\"><b>&nbsp;Edit Experiment</b></td>";
echo "<td width=\"400\" bgcolor=\"#EEEEEE\"></td>";
echo "</tr>";
echo "<tr>";
echo "<td colspan=\"2\">&nbsp;</td>";
echo "</tr>";
echo "<tr>";
echo "<td width=\"150\">Name</td>";
echo "<td width=\"400\"><b>$row[1]</b></td>";
echo "</tr>";
echo "<td width=\"150\">Title</td>";
if($keineAhnung == "")
	$row_keineAhnung = $row[1];
echo "<td width=\"400\"><input type=\"text\" value=\"$row_keineAhnung\" name=\"Title\" maxlength=\"255\" size=\"40\"></td>";
echo "</tr>";
echo "<tr>";
echo "<td width=\"150\">Operator</td>";
echo "<td width=\"400\">\n";
echo "<select name=\"Operator_Name\" size=\"1\">\n";
$rs3 = GetResultTableSQL("SELECT ID, First_Name, Last_Name FROM Users WHERE ID = '$row[3]'"); 
for($i=0; $i<count($rs3); $i++) {
	$row_operator = $rs3[$i];
	if($row_operator[0] ==  $row[3]){
		$selected = "selected";
	}
	echo"<option value=\"$row_operator[0]\" $selected>$row_operator[1] $row_operator[2]</option>\n";
	unset($selected);
}
echo "</select>\n</td>\n";
echo "<tr>";
echo "<td width=\"150\">Method</td>";
echo "<td width=\"400\">\n";
echo "<select name=\"Separation_Method\" size=\"1\">\n";
$rs1 = GetResultTableSQL("SELECT CV.ID, CV.Vocable FROM CV WHERE CV.Attribute_Name = 'Separation_Method'"); 
for($i=0; $i<count($rs1); $i++) {
	$row_method = $rs1[$i];
	if($row_method[0] == $row[2]){
		$selected = "selected";
	}
	echo"<option value=\"$row_method[0]\" $selected>$row_method[1]</option>\n";
	unset($selected);
}
echo "</select>\n</td>\n";
echo "</tr>\n";
echo "<tr>\n";
echo "<td width=\"150\">Organism</td>";
echo "<td width=\"400\">\n";
echo "<select name=\"OrganismID\" size=\"1\">\n";
$rs2 = GetResultTableSQL("SELECT ID, Genus, Species, Strain FROM Organisms"); 
for($i=0; $i<count($rs2); $i++) {
	$row_organism = $rs2[$i];
	if($row_organism[0] == $row[4]){
		$selected = "selected";
	}
	echo"<option value=\"$row_organism[0]\" $selected>$row_organism[1] $row_organism[2] - $row_organism[3]</option>\n";
	unset($selected);
}
echo "</select>\n";
echo "<input type=\"button\" name=\"organism\" value=\"add/edit organism\" class=\"small_button\" onclick=\"fenster('organism.php','','scrollbars=yes,width=500,height=350')\"></td>";
echo "</tr>";
echo "<tr>";
echo "<td width=\"150\">Publication</td>\n";
echo "<td width=\"400\">";
$pub = GetResultTableSQL("SELECT Link,Display FROM Publications AS p INNER JOIN Links AS l ON l.PublicationID = p.ID WHERE p.SeparationID='$row[0]'");
if(!$pub){
}else{
	for($i=0; $i<count($pub); $i++)
		echo "<a href=" . $pub[$i][0] . " target='_new'>". $pub[$i][1] . "</a><br>";
}
echo"<input type=\"button\" name=\"upload\" value=\"Upload Citation (Endnote format)\" class=\"small_button\" onclick=\"fenster('ParseCitation.php?sepID=$row[0]','','scrollbars=yes,width=500,height=350')\"></td>";
echo "</tr>\n";
echo "<tr>";
echo "<td width=\"150\">Description (short)</td>\n";
echo "<td width=\"400\"><input type=\"text\" value=\"$row[8]\" name=\"Description\" maxlength=\"255\" size=\"67\"></td>\n";
echo "</tr>\n";
echo "<tr>\n";
echo "<td width=\"150\">Description (long)</td>";
echo "<td width=\"400\"><textarea name=\"Story\" cols=\"50\" rows=\"10\">$row[9]</textarea></td>";
echo "</tr>\n";

if (!extension_loaded('gd')) {
    if (!dl('gd.so')) {
     	echo "</table>\n<br>\n";
        echo Warning("bad", "No <b>GD-Lib</b> installed! Please install <b>GD-Lib</b> to use images with this database!");
    }
}else{
echo "<tr>\n";
echo "<td width=\"150\">Image File<br><font size=\"-2\">(jpg, png, gif)</font></td>\n";
echo "<td width=\"400\"><input name=\"userfile\" type=\"file\"></td>\n";
echo "</tr>\n";
echo "<tr>\n";
echo "<td width=\"150\">Actual image</td>";
echo "<td width=\"400\" align=\"left\">";
if(!$row[6]){
	echo "<img src=\"../gelimages/thumbs/no_picture.jpg\" border=\"1\">";
}else{
	echo "<img src=\"../gelimages/thumbs/$row[6]\" border=\"1\">";
	echo "<br><input type=\"submit\" value=\"Delete Image\" name=\"imgdelete\" class=\"small_button\" onClick=\"return confirm('Do you really want to delete this image?')\">";
}
echo "</td>";
echo "</tr>\n";
echo "</table>\n<br>\n";	
}

/////////////// Access //////////////////////
echo "<table width=\"500\" border=\"0\">";
echo "<tr>";
echo "<td width=\"100\" bgcolor=\"#EEEEEE\"><b>Set Access</b></td>";
echo "<td width=\"400\" bgcolor=\"#EEEEEE\"></td>";
echo "</tr>";
echo "<tr>";
echo "<td colspan=\"2\">&nbsp;</td>";
echo "</tr>";
echo "<td colspan=\"2\">";
		$groups = GetResultTableSQL("SELECT ID, Name FROM Groups"); 
		$access = GetResultTableSQL("SELECT Access.ID, RowID, Name, Groups.ID, Access.GroupID FROM Access INNER JOIN Groups ON Access.GroupID = Groups.ID WHERE RowID='$gel'");
		for($i=0; $i<count($groups); $i++) {
		$row_group = $groups[$i];
		$groupid = $row_group[0];
				echo "<input type=\"checkbox\" value=\"$row_group[0]\" name=\"group[$groupid]\"";
				for($j=0; $j<count($access); $j++) {
				$row_access = $access[$j];
				if($row_group[0] == $row_access[4]){
				 	echo " checked=\"checked\"";
				}
				else {
				echo "";
				}
		}
		echo "> $row_group[1]<br>\n";
		}
echo "</td>";
echo "</tr>";
echo "</table>";
echo "<br>\n";
echo "<input type=\"hidden\" name=\"gel\" value=\"$gel\">";
echo "<input type=\"hidden\" name=\"Name\" value=\"$row[1]\">";
echo "<input type=\"hidden\" name=\"gel_image\" value=\"$row[6]\">";
echo "<input type=\"submit\" value=\"Update\" name=\"edit_gel\"></form>\n";
}

if($edit_gel == "Update"){
	$upload = true;
	 $filename = $gel_.$_FILES['userfile']['name'];	
	$add="../gelimages/pics/$filename";
	if(move_uploaded_file ($_FILES['userfile']['tmp_name'], $add)){
		chmod("$add",0774);
	}else{$upload = false;}
if($upload){
 	if($gel_image != ""){
 	 	$del = "../gelimages/pics/$gel_image";
 	 	$del1 = "../gelimages/thumbs/$gel_image";
		unlink($del);
		unlink($del1);
	}
///////// Start the thumbnail generation//////////////
	$upload_img = $_FILES['userfile']['name'];
	$size = getimagesize ("../gelimages/pics/$upload_img");
	$max_width = 100; 	// maximum width
	$max_height = 100;	// maximum width
	$width = $size[0];
	$height = $size[1];
	$ratio = $max_width / $width;
	$test = $height * $ratio;
	if($test > $max_height){
		$ratio = $max_height / $height;
	}
	$n_width = $width * $ratio;
	$n_height = $height * $ratio;
	$tsrc="../gelimages/thumbs/$gel_".$_FILES['userfile']['name'];   // Path where thumb nail image will be stored
	if (!($_FILES['userfile']['type'] =="image/jpeg" OR $_FILES['userfile']['type'] =="image/gif" OR $_FILES['userfile']['type'] =="image/png")){echo Warning ("bad", "Your uploaded file must be of JPG, PNG or GIF.");
exit;}

////////////// starting of JPG thumb nail creation//////////
if (@$_FILES['userfile']['type']=="image/gif")
	$im=ImageCreateFromGIF($add);
	
if(@$_FILES['userfile']['type']=="image/jpeg")
	$im=ImageCreateFromJPEG($add);

if(@$_FILES['userfile']['type']=="image/png")
	$im=ImageCreateFromPNG($add);
	 
	$width=ImageSx($im);              // Original picture width is stored
	$height=ImageSy($im);             // Original picture height is stored
	$newimage=imagecreatetruecolor($n_width,$n_height);                 
	imageCopyResized($newimage,$im,0,0,0,0,$n_width,$n_height,$width,$height);
	ImageJpeg($newimage,$tsrc);
	chmod("$tsrc",0777);

////////////////  End of JPG thumb nail creation //////////
	

	$preview = $_FILES['userfile']['name'];
	echo "<b>Image Saved!</b><br><br>";
	echo "<img src=\"../gelimages/thumbs/$preview\" border=\"1\">\n";
	echo "<br><br>";
}
	if($upload){
	 	$img_insert = "Image='$preview',";
	}else{
		$img_insert = "";
	}
	$rs = mysql_query("UPDATE Separations SET Name='$Name', Separation_Method='$Separation_Method', OrganismID='$OrganismID', $img_insert MasterID='$MasterID', Description='$Description', Story='$Story' WHERE ID='$gel'"); 
		if(!$rs){
			echo Warning("bad", "Coundn't update Experiment.");
		}

	$sql = "DELETE FROM Access WHERE RowID='$gel' AND Access.Table='Separations'"; 
	$delete_db = mysql_query("$sql"); 
	if(!$delete_db){
		Warning("bad", "Coundn't delete Row from Access.");
	}	

	if (isset($_REQUEST['group'])) {
  	reset($_REQUEST['group']);
  	foreach ($_REQUEST['group'] as $k => $v) {
		mysql_query("INSERT INTO Access (Access.Table,RowID,GroupID) Values ('Separations','$gel','$k')");
		}
	}

echo "<meta http-equiv=\"Refresh\" content=\"1; URL=experiment.php?geledit=OK&gel=$gel\">";	

}


if($geldelete == "delete"){

	echo Warning("bad", "Deleting an experiment is not possible at the moment!");

	/*	$delete_query = "DELETE FROM Access WHERE ";
		$delete_db = mysql_query("$delete_query"); 
		if(!$delete_db){
	echo "Coundn't delete User from Members.";
	$delay ="2";
	}	

	if (isset($_REQUEST['group'])) {
  	reset($_REQUEST['group']);
  	foreach ($_REQUEST['group'] as $k => $v) {
		mysql_query("INSERT INTO Access () Values ()");
		}
	$delay ="2";
	}

echo "<meta http-equiv=\"Refresh\" content=\"$delay\" url=experiment.php\">";

*/
}
if(isset($imgdelete)){
	mysql_query("DELETE FROM Fractionations INNER JOIN Shapes ON Fractionations.ID = Shapes.FractionationID WHERE SeparationID='$gel'");
	$rs = GetResultTableSQL("SELECT Image FROM Separations WHERE ID ='$gel'");
	$img_name = $rs[0];
	$image_a = "../gelimages/pics/$img_name[0]";
	$image_b = "../gelimages/thumbs/$img_name[0]";
	unlink($image_a); //big image
	unlink($image_b); //thumbnail image
	$rs = mysql_query("Update Separations SET Image = '' WHERE ID = '$gel'");
		if(!$rs){
			echo Warning("bad", "Coundn't update image in database.");
		}
	echo Warning("good", "Image <b>$img_name[0]</b> and Imagemap deleted!");
	echo "<meta http-equiv=\"Refresh\" content=\"1; URL=experiment.php?geledit=OK&gel=$gel\">";	
}
?>
<br>
<?php include("../layout/footer.php"); ?>
</body>
</html>
