# Supplementary material for: 2DB: a Proteomics database for storage, analysis, presentation, and retrieval of information from mass spectrometric experiments
Source: BMC Bioinformatics. 2008 Jul 7;9:302. doi: 10.1186/1471-2105-9-302 (PMC2475538; doi:10.1186/1471-2105-9-302)
Supplement: Additional file 1 — All files needed to run and further develop the database application as well as the user manual have been bundled into one zip file which can be downloaded from biomedcentral here. Due to constant upgrading of the system, it may be beneficial to check for the latest version on our website [12]. All the sources and additional installation files. [file 1471-2105-9-302-S1.zip › admin/export.php]

<?php
if (!isset ($_COOKIE["login"])) 
{ 
header ("Location: ../index.php"); 
}
?>
<!doctype html public "-//W3C//DTD HTML 4.0 //EN">
<html>
<head>
<title>Administration</title>
<?php include("../layout/menu_admin.php"); ?>

<table width="450">
<tr>
<td width="260" align="left" bgcolor="#EEEEEE">&nbsp;<b>Backup data:</b></td>
<td align="right" bgcolor="#EEEEEE"><a href="help.php#experiments">[?]</a>&nbsp;</td>
</tr>
</table>
<br>
<?php
	///////////Adjust below ///////////
	$curUsrID = 1;
	///////////Adjust above ////////////
	print_r($HTTP_POST_VARS);
	if(isset($Export) && $selExp != -1) {
		$file = "export.inc";
	   	$fp= @fopen($file,"w");
	   	
	   	///////////////Separations//////////////
	   	echo"SELECT * FROM Separations WHERE ID='$selExp'<br>";
		$sep = GetResultTableSQL("SELECT * FROM Separations WHERE ID='$selExp'");
	   	$query = "mysql_query(\"INSERT INTO Separations (";
	   	$seprow = $sep[0];
	   	
	   	///////////Determine User//////////////
		$email = GetResultTableSQL("SELECT Email FROM Users WHERE ID='$seprow[3]'");
	 	@fputs("\$rs = mysql_query(\"SELECT * FROM Users WHERE Email='{$email[0][4]}'\")\r\n");
	 	@fputs("if(\$rs) \$usrID=\$email[0][0];\r\n");
	 	@fputs("else {\r\n");
	 	 @fputs("\$rs = mysql_query(\"SELECT * FROM Users WHERE ID='\$curUsrID'\")\r\n");
	 	 @fputs("\$usrID=\$rs[0][0]\r\n");
	 	@fputs("}\r\n");	   	
	 	///////////User determined/////////////
	   	///////////Determine Organism//////////////
		$org = GetResultTableSQL("SELECT * FROM Organisms WHERE ID='$seprow[4]'");
	 	@fputs("\$rs = mysql_query(\"SELECT * FROM Organisms WHERE Email='{$email[0][4]}'\")\r\n");
	 	@fputs("if(\$rs) \$usrID=\$email[0][0];\r\n");
	 	@fputs("else {\r\n");
	 	 @fputs("\$rs = mysql_query(\"SELECT * FROM Users WHERE ID='\$curUsrID'\")\r\n");
	 	 @fputs("\$usrID=\$rs[0][0]\r\n");
	 	@fputs("}\r\n");	   	
	 	///////////User Organism determined/////////////
		 	 	
		for($i=1; $i<count($seprow); $i++) {
			$query .= "'{$seprow[$i]}',";
		}
		$query = substr($query,0,strlen($query)-1);
		$query .= ")\");\r\n";
	   	@fputs($fp,$query);
	   	@fputs($fp,"\$sepID = mysql_insert_id();\r\n");
	   	//////////////Fractionations/////////////
		$fracs = GetResultTableSQL("SELECT * FROM Fractionations WHERE SeparationID='$selExp'");
	   	$query = "mysql_query(\"INSERT INTO Fractionations (";
	   	for($ofracs=0; $ofracs<count($fracs); $ofracs++) {
	   	 	$fracsrow=$fracs[$ofracs];
			$fracsrow[1] = "\$sepID";
			for($ifracs=1; $ifracs<count($fracsrow); $ifracs++)
				$query .= "'{$fracsrow[$ifracs]}',";
			$query = substr($query,0,strlen($query)-1);
			$query .= ")\");\r\n";
	   		@fputs($fp,$query);
	   		@fputs($fp,"\$fracID = mysql_insert_id();\r\n");
	   		///Experiments///
	   		$exps = GetResultTableSQL("SELECT * FROM Experiments WHERE FractionationID='{$fracsrow[0]}'");
	   		$query = "mysql_query(\"INSERT INTO Experiments (";
	   		for($oexps=0; $oexps<count($exps); $oexps++) {
	   		 	$expsrow=$exps[$oexps];
				$expsrow[1] = "\$fracID";
				for($iexps=1; $iexps<count($expsrow); $iexps++)
					$query .= "'{$expsrow[$iexps]}',";
				$query = substr($query,0,strlen($query)-1);
				$query .= ")\");\r\n";
	   			@fputs($fp,$query);
	   			@fputs($fp,"\$expID = mysql_insert_id();\r\n");
				/////////Identifications/////////////
				$ides = GetResultTableSQL("SELECT * FROM Identifications WHERE ExperimentID='{$expsrow[0]}'");
				$query = "mysql_query(\"INSERT INTO Identifications (";
		   		for($oides=0; $oides<count($exps); $oides++) {
		   		 	$idesrow = $ides[$oides];
		   		 	$softs = GetResultTableSQL("SELECT Name FROM Software WHERE ID='$idesrow[5]'");
		   		 	$soft = "%soft:{$softs[0][0]}%";	//reuse in scores section.
		   		 	$idesrow[5] = "$soft";
		   		 	$idesrow[6] = "\$expID";
					///////////////Peptides///////////////
					$peps = GetResultTableSQL("SELECT * FROM Peptides WHERE ID='$idesrow[7]'");
					if($peps) {
						$pquery = "mysql_query(\"INSERT INTO Peptides (";
						$pepsrow = $peps[0];
						for($ipeps=1; $ipeps<count($pepsrow); $ipeps++)
							$pquery .= "'{$pepsrow[$ipeps]}',";
						$pquery = substr($pquery,0,strlen($pquery)-1);
						$pquery .= ")\");\r\n";
			   			@fputs($fp,$pquery);
			   			@fputs($fp,"\$pepID = mysql_insert_id();\r\n");
				   		$idesrow[7] = "\$pepID";
			   		}
			   		/////////SubPepSeqs///////////
			   		$sps = GetResultTableSQL("SELECT * FROM SubPepSeqs WHERE PeptideID='$pepsrow[0]'");
			   		if($sps) {
				   		for($osps=0; $osps<count($sps); $osps++) {
							$spsrow=$sps[$osps];
							$squery = "INSERT INTO SubPepSeqs (";
							for($isps=1; $isps<count($spsrow); $isps++)
								$squery .= "'{$pepsrow[$ipeps]}',";
							$squery = substr($squery,0,strlen($squery)-1);
							$squery .= ")\");\r\n";
				   			@fputs($fp,$squery);
						}
					}
					///////////
					/*
						need to determine proteins and sequences and enter them into the new database if they
						are not available there.
						Proteins, Sequences, Aliases, Loca ...
					*/
					
						$prots = GetResultTableSQL("SELECT p.* FROM Proteins AS p INNER JOIN PepProt AS pp 
													ON pp.ProteinID=p.ID WHERE pp.PeptideID='$pepsrow[0]'");
						if($prots) {
							$poquery = "\$rs = mysql_query(\"INSERT INTO Proteins (";
							for($oprots=0; $oprots<count($prots); $oprots++) {
								$protsrow = $prots[$oprots];
								/////Get/set sequence Information
							 	$seqs = GetResultTableSQL("SELECT Sequence FROM Sequences WHERE ID='$protsrow[5]'");
							 	@fputs("\$rs = mysql_query(\"INSERT INTO Sequences ('{$seqs[0][0]}')\")\r\n");
							 	@fputs("if($rs) \$seqID=mysql_insert_id();\r\n");
							 	@fputs("else {\r\n");
							 	 @fputs("\$rs = mysql_query(\"SELECT * FROM Sequences WHERE Sequence='{$seqs[0][0]}'\")\r\n");
							 	 @fputs("\$seqID=\$rs[0][0]\r\n");
							 	@fputs("}\r\n");
							 	///Sequences ... continue with proteins
								$protsrow[5] = "\$seqID";
								for($iprots=1; $iprots<count($protsrow); $iprots++)
									$poquery .= "'{$protsrow[$iprots]}',";
								$poquery = substr($poquery,0,strlen($poquery)-1);
								$poquery .= ")\");\r\n";
					   			@fputs($fp,$poquery);
					   			@fputs("if($rs) \$protID=mysql_insert_id();\r\n");
							 	@fputs("else {\r\n");
							 	 @fputs("\$rs = mysql_query(\"SELECT * FROM Proteins WHERE Name='{$protsrow[2]}'\")\r\n");
							 	 @fputs("\$protID=\$rs[0][0]\r\n");
							 	@fputs("}\r\n");
								@fputs($fp,"\$protID = mysql_insert_id();\r\n");
					   			
							}	//for count(prots)
						} 	//if prots 
					///////////
		   			///Continue with Identification
					for($iides=1; $iides<count($idesrow); $iides++)
						$query .= "'{$idesrow[$iides]}',";
					$query = substr($query,0,strlen($query)-1);
					$query .= ")\");\r\n";
					if($idesrow[5] == $soft && $idesrow[6] == "\$expID" && $idesrow[7] == "\$pepID") {
		   				@fputs($fp,$query);
						@fputs($fp,"\$idesID = mysql_insert_id();\r\n");
					} else 
						continue;
					///////////////Scores///////////////
					$scores = GetResultTableSQL("SELECT * FROM Scores WHERE IdentificationID='$idesrow[0]'");
			   		for($oscores=0; $oscores<count($scores); $oscores++) {
						$squery = "mysql_query(\"INSERT INTO Scores (";
			   		 	$scoresrow = $scores[$oscores];
			   		 	$scoresrow[3] = "\$idesID";
			   		 	$scoresrow[4] = $soft;
						for($iscores=1; $iscores<count($scoresrow); $iscores++)
							$squery .= "'{$scoresrow[$iscores]}',";
						$squery = substr($squery,0,strlen($squery)-1);
						$squery .= ")\");\r\n";
			   			@fputs($fp,$squery);
					}		
					///////////////Modifications///////////////
			/*
					$mods = GetResultTableSQL("SELECT * FROM Modifications WHERE IdentificationID='{$idesrow[0]}'");
					$query = "mysql_query(\"INSERT INTO Modifications (";
			   		for($omods=0; $omods<count($mods); $omods++) {
			   		 	$modsrow = $mods[$omods];
			   		 	$modsrow[1] = "\$idesID";
			   		 	
						for($imods=0; $imods<count($modsrow); $imods++)
							$query .= "'{$modsrow[$imods]}',";
						$query = substr($query,0,strlen($query)-1);
						$query .= ")\");\r\n";
			   			@fputs($fp,$query);
					}	
			*/		
				}//ides
	   		}//exps
		}//fracs
	   	@fclose ($fp);
	}
?>
<form name="expForm" action="export.php" method="post">
<select name="selExp">
	<option value="-1"> Select Experiment
<?php
	$rs = GetResultTableSQL("SELECT DISTINCT ID, Name FROM Separations");
	for($i=0; $i<count($rs); $i++) {
		echo"\t<option value='{$rs[$i][0]}'>{$rs[$i][1]}\n";	
	}
?>	
</select>
<input type="Submit" name="Export" value="Export">
</form>
<br>
<?php include("../layout/footer.php"); ?>
</body>
</html>
