# Supplementary material for: 2DB: a Proteomics database for storage, analysis, presentation, and retrieval of information from mass spectrometric experiments
Source: BMC Bioinformatics. 2008 Jul 7;9:302. doi: 10.1186/1471-2105-9-302 (PMC2475538; doi:10.1186/1471-2105-9-302)
Supplement: Additional file 1 — All files needed to run and further develop the database application as well as the user manual have been bundled into one zip file which can be downloaded from biomedcentral here. Due to constant upgrading of the system, it may be beneficial to check for the latest version on our website [12]. All the sources and additional installation files. [file 1471-2105-9-302-S1.zip › admin/group.php]

<?php
if (!isset ($_COOKIE["login"])) 
{ 
header ("Location: ../index.php"); 
} 

//////////////////////////////////////////
//					//
//  		Group Script		//
//					//
//////////////////////////////////////////

?>
<!doctype html public "-//W3C//DTD HTML 4.0 //EN">
<html>
<head>
<title>Administration (Set Groups)</title>
<?php include("../layout/menu_admin.php"); ?>
<h2 class="title">Groups</h2>
<?php 
///////////////// Shows groups with rights ///////////////
echo "<form action=\"group.php\" name=\"edit_group\" method=\"post\">\n";
echo "<table width=\"500\" border=\"0\" cellspacing=\"0\">\n";
echo "<tr>\n";
echo "<td colspan=\"2\" bgcolor=\"#EEEEEE\">&nbsp;<b>Groups</b></td>\n";
echo "<td colspan=\"4\" bgcolor=\"#EEEEEE\">&nbsp;<b>Rights</b></td>\n";
echo "<td bgcolor=\"#EEEEEE\" align=\"right\" style=\"padding:0px;\"><a href=\"../help.php#add_groups\"><img src=\"../layout/help.png\" border=\"0\" alt=\"Help...!\" width=\"16\" height=\"16\" valign=\"absmidle\" style=\"margin:0px;\"/></a>&nbsp;</td>";
echo "</tr>\n";
echo "<tr>\n";
echo "<td width=\"120\" align=\"left\" style=\"padding-top:5px;\">&nbsp;</td>\n";
echo "<td width=\"30\" align=\"left\" style=\"padding-top:5px;\">&nbsp;</td>\n";
echo "<td width=\"50\" align=\"center\" style=\"padding-top:5px;\">read</td>\n";
echo "<td width=\"50\" align=\"center\" style=\"padding-top:5px;\">insert</td>\n";
echo "<td width=\"50\" align=\"center\" style=\"padding-top:5px;\">update</td>\n";
echo "<td width=\"50\" align=\"center\" style=\"padding-top:5px;\">create</td>\n";
echo "<td width=\"50\" align=\"center\" style=\"padding-top:5px;\">delete</td>\n";
echo "</tr>";
$rs = GetResultTableSQL("SELECT * FROM Groups"); 
for($i=0; $i<count($rs); $i++) {
$row_groups = $rs[$i];
$checkit="";
if($row_groups[1] == "Administrators" or $row_groups[1] == "Guests"){ 
	$checkit = "disabled";}
else{
	$checkit = "";}

$checkboxid = $row_groups[0];

echo "<tr>";
echo "<td width=\"120\" align=\"left\"><b>$row_groups[1]</b></td>\n";
echo "<td width=\"30\" align=\"left\">";if($row_groups[1] == "Administrators" or $row_groups[1] == "Guests"){echo "&nbsp;</td>\n";}else{echo "<input type=\"submit\" class=\"del_group\" value=\"delete\" name=\"del_group[$checkboxid]\"  onClick=\"return confirm('Do you really want delete the group $row_groups[1]?')\"></td>\n";};
echo "<td width=\"50\" align=\"center\">";($row_groups[2] == "1")?($check = "checked=\"check\""):($check="");echo "<input type=\"checkbox\" value=\"1\" name=\"read[$checkboxid]\" $checkit $check></td>\n";
echo "<td width=\"50\" align=\"center\">";($row_groups[3] == "1")?($check = "checked=\"check\""):($check="");echo "<input type=\"checkbox\" value=\"1\" name=\"insert[$checkboxid]\" $checkit $check></td>\n";
echo "<td width=\"50\" align=\"center\">";($row_groups[4] == "1")?($check = "checked=\"check\""):($check="");echo "<input type=\"checkbox\" value=\"1\" name=\"update[$checkboxid]\" $checkit $check></td>\n";
echo "<td width=\"50\" align=\"center\">";($row_groups[5] == "1")?($check = "checked=\"check\""):($check="");echo "<input type=\"checkbox\" value=\"1\" name=\"create[$checkboxid]\" $checkit $check></td>\n";
echo "<td width=\"50\" align=\"center\">";($row_groups[6] == "1")?($check = "checked=\"check\""):($check="");echo "<input type=\"checkbox\" value=\"1\" name=\"delete[$checkboxid]\" $checkit $check></td>\n";
echo "</tr>\n";

}
echo "</table>\n";
echo "<br>\n";
echo "<input type=\"submit\" value=\"New\" name=\"new_group\">&nbsp;";
echo "<input type=\"submit\" value=\"Update\" name=\"update_group\">";
echo "</form><br>";

//////////////////////////////////////////////////////////


///////////////// Create new group ///////////////////////

if($new_group == "New"){
echo "<form action=\"group.php\" name=\"edit_group_new\" method=\"post\">\n";
echo "<table width=\"500\" border=\"0\">";
echo "<tr>";
echo "<td colspan=\"7\" bgcolor=\"#EEEEEE\"><b>Add Group</b></td>";
echo "</tr>";
echo "<tr>";
echo "<td width=\"20\">ID</td>";
echo "<td width=\"130\">Name</td>";
echo "<td width=\"50\">read</td>";
echo "<td width=\"50\">insert</td>";
echo "<td width=\"50\">update</td>";
echo "<td width=\"50\">create</td>";
echo "<td width=\"50\">delete</td>";
echo "</tr>";
echo "<tr>";
echo "<td colspan=\"7\">&nbsp;</td>";
echo "</tr>";
echo "<tr>";
echo "<td width=\"20\">ID</td>";
echo "<td width=\"130\"><input type=\"text\" value=\"\" name=\"name\"></td>";
echo "<td width=\"50\"><input type=\"checkbox\" value=\"1\" name=\"read\"></td>";
echo "<td width=\"50\"><input type=\"checkbox\" value=\"1\" name=\"insert\"></td>";
echo "<td width=\"50\"><input type=\"checkbox\" value=\"1\" name=\"update\"></td>";
echo "<td width=\"50\"><input type=\"checkbox\" value=\"1\" name=\"create\"></td>";
echo "<td width=\"50\"><input type=\"checkbox\" value=\"1\" name=\"delete\"></td>";
echo "</tr>";
echo "</table>";

echo "<input type=\"submit\" value=\"OK\" name=\"new_group_enter\">";
echo "</form><br>";
}


if($new_group_enter == "OK"){
	if($name ==""){
	exit;
	}
	if($read ==""){
	$read = "0";
	}
	if($insert ==""){
	$insert = "0";
	}
	if($update ==""){
	$update = "0";
	}
	if($create ==""){
	$create = "0";
	}
	if($delete ==""){
	$delete = "0";
	}
$rs = mysql_query("INSERT INTO Groups (Name,g_read,g_insert,g_update,g_create,g_delete) Values ('$name','$read','$insert','$update','$create','$delete')"); 
if(!$rs){
echo "Coundn't create Group.";
}
echo "<meta http-equiv=\"Refresh\" content=\"0\" url=group.php\">";
}

//////////////////////////////////////////////////////////


///////////////// Update group ///////////////////////////

if($update_group == "Update"){

$update = GetResultTableSQL("SELECT ID, Name FROM Groups"); 
for($i=0; $i<count($update); $i++) {
$id_tmp = $update[$i];
}

///// Sets Groups to 0 ///////
$update_query = "Update Groups SET g_read='0', g_insert='0', g_update='0', g_create='0', g_delete='0' WHERE Name!='Administrators'";
$update_db = mysql_query("$update_query"); 
if(!$update_db){
echo "Coundn't update Group.";
}

///// Updates Groups ////////
if (isset($_REQUEST['read'])) {
  reset($_REQUEST['read']);
  foreach ($_REQUEST['read'] as $k => $v) {
    $update_query = "Update Groups SET g_read='$v' WHERE ID='$k'";
$update_db = mysql_query("$update_query"); 
if(!$update_db){
echo "Coundn't update Group.";
}
  }
}
if (isset($_REQUEST['insert'])) {
  reset($_REQUEST['insert']);
  foreach ($_REQUEST['insert'] as $k => $v) {
    $update_query = "Update Groups SET g_insert='$v' WHERE ID='$k'";
$update_db = mysql_query("$update_query"); 
if(!$update_db){
echo "Coundn't update Group.";
}
  }
} 
if (isset($_REQUEST['update'])) {
  reset($_REQUEST['update']);
  foreach ($_REQUEST['update'] as $k => $v) {
    $update_query = "Update Groups SET g_update='$v' WHERE ID='$k'";
$update_db = mysql_query("$update_query"); 
if(!$update_db){
echo "Coundn't update Group.";
}
  }
} 
if (isset($_REQUEST['create'])) {
  reset($_REQUEST['create']);
  foreach ($_REQUEST['create'] as $k => $v) {
    $update_query = "Update Groups SET g_create='$v' WHERE ID='$k'";
$update_db = mysql_query("$update_query"); 
if(!$update_db){
echo "Coundn't update Group.";
}
  }
} 
if (isset($_REQUEST['delete'])) {
  reset($_REQUEST['delete']);
  foreach ($_REQUEST['delete'] as $k => $v) {
$update_query = "Update Groups SET g_delete='$v' WHERE ID='$k'";
$update_db = mysql_query("$update_query"); 
if(!$update_db){
echo "Coundn't update Group.";
}
  }
} 
echo "<meta http-equiv=\"Refresh\" content=\"0\" url=group.php\">";
}

//////////////////////////////////////////////////////////


///////////////// Delete group ///////////////////////////

if (isset($_REQUEST['del_group'])){
	reset($_REQUEST['del_group']);
	foreach ($_REQUEST['del_group'] as $k => $v) {
		$delete_query = "DELETE FROM Groups WHERE ID='$k' LIMIT 1";
		$delete_db = mysql_query("$delete_query"); 
		if(!$delete_db){
		echo "Coundn't delete Group.";
		}
	}
echo "<meta http-equiv=\"Refresh\" content=\"0\" url=group.php\">";
}

?>
<?php include("../layout/footer.php"); ?>
</body>
</html>
