# Supplementary material for: 2DB: a Proteomics database for storage, analysis, presentation, and retrieval of information from mass spectrometric experiments
Source: BMC Bioinformatics. 2008 Jul 7;9:302. doi: 10.1186/1471-2105-9-302 (PMC2475538; doi:10.1186/1471-2105-9-302)
Supplement: Additional file 1 — All files needed to run and further develop the database application as well as the user manual have been bundled into one zip file which can be downloaded from biomedcentral here. Due to constant upgrading of the system, it may be beneficial to check for the latest version on our website [12]. All the sources and additional installation files. [file 1471-2105-9-302-S1.zip › admin/import.php]

<?php
if (!isset ($_COOKIE["login"])) 
{ 
	header ("Location: ../index.php"); 
} 
?>
<!doctype html public "-//W3C//DTD HTML 4.0 //EN">
<html>
<head>

<title>Administration Import</title>
<?php 
	include("../layout/menu_admin.php"); 
?>
<h2 class="title">Import</h2>
<table width="450" cellspacing="0" cellpadding="0">
<tr>
<td width="260" align="left" bgcolor="#EEEEEE">&nbsp;<b>Add / Edit</b></td>
<td align="right" bgcolor="#EEEEEE"><a href="../help.php#import"><img src="../layout/help.png" border="0" alt="Help...!" width="16" height="16" valign="absmidle" style="margin:0px"/></a>&nbsp;</td>
</tr>
</table>
<br>
A Java based application has been created which allows import from different<br>
formats into the 2DB database. The currently supported formats are:
<ul>
<li>pepXML</li>
<li>Sequest (.out, .html, .xml)</li>
<li>X!Tandem (.csv, .xml)</li>
<li>Omssa (.csv, .xml)</li>
</ul>
You may double check the supports <a href="http://help.biolnk.com/2db_file_upload_fullhelp.html" target="_new">here</a>.<br>
Use the button below to directly launch the application.<br>
You need to accept the certificate in order to be able<br>
to use the application since it reads and writes files.<br><br>
<script language="javascript" type="text/javascript">
	var javawsInstalled = 0;  
	var javaws142Installed=0;
	var javaws150Installed=0;	
	isIE = "false"; 
	if (navigator.mimeTypes && navigator.mimeTypes.length) {    
	 	x = navigator.mimeTypes['application/x-java-jnlp-file'];    
		if (x) { 
      		javawsInstalled = 1;       
			javaws142Installed=1;
      		javaws150Installed=1;   
		} 
	} else {    
	 	isIE = "true"; 
	} 
</script> 
<!-- check IE, using vbscript NOT javascript -->
<script language="VBScript">
	on error resume next
	If isIE = "true" Then
	  If Not(IsObject(CreateObject("JavaWebStart.isInstalled"))) Then
	     javawsInstalled = 0
	  Else
	     javawsInstalled = 1
	  End If
	  If Not(IsObject(CreateObject("JavaWebStart.isInstalled.1.4.2.0"))) Then
	     javaws142Installed = 0
	  Else
	     javaws142Installed = 1
	  End If 
	  If Not(IsObject(CreateObject("JavaWebStart.isInstalled.1.5.0.0"))) Then
	     javaws150Installed = 0
	  Else
	     javaws150Installed = 1
	  End If  
	End If
</script>
<script language="javascript" type="text/javascript">
<!--
	//http://java.sun.com/products/javawebstart/download.jsp
 	if (javawsInstalled ) { 
<?php echo("document.writeln(\"<form action='uploader/launch.php' method='post'><input type='hidden' name='userID' value='$tab[1]'><input type='submit' value='Launch Uploader' align='right'></form>\");");
?>
	} else { 
	 	document.writeln("Please install web start support in order to use the file uploader.<br>");
	 	document.writeln("<a href='http://java.sun.com/products/javawebstart/needdownload.html' target='_new'>Install Java Web Start support</a>.");
	}
	if(!javawsInstalled) {
		if(isIE == "true") {
<?php 
		$cur_dir = "http://" . $_SERVER["HTTP_HOST"] . dirname($_SERVER[PHP_SELF]);
	    echo"document.writeln(\"<a href=http://java.sun.com/PluginBrowserCheck?pass=$cur_dir/uploader/download.html&fail=http://java.sun.com/javase/downloads/ea.jsp>Try this link in case the button doesn't launch the application (IE only).</a><br><br> \");\r\n";
?>
		} else {
			document.writeln("If the above button doesn't launch the application, please try Internet Explorer.<br><br>");
		}
	}
// -->
</script>
<hr>
<br>
<?php
/////////////////////////////////// 
////                           ////
////   Import new MS/MS Data   ////
////                           ////
///////////////////////////////////
include("NewFileUpload.inc");
?>
<br>
<hr>
<?php
include("SpecUpload.inc");
?>
<br><br>
<?php
////////////////////////////////// 
////                          ////
////   Import new Databases   ////
////                          ////
//////////////////////////////////
$rs = GetResultTableSQL("Select UserID, GroupID, Name FROM Members INNER JOIN Groups ON Members.GroupID = Groups.ID WHERE UserID='$tab[1]' AND Name='Administrators'");
if(!$rs){
	echo "";
}
else{
	echo "<hr><table width=\"450\" cellspacing=\"0\" cellpadding=\"0\">";
	echo "<tr>";
	echo "<td width=\"260\" align=\"left\" bgcolor=\"#EEEEEE\">&nbsp;<b>Import new Databases:</b></td>";
	echo "<td align=\"right\" bgcolor=\"#EEEEEE\"><a href=\"../help.phpp#add_protsequences\"><img src=\"../layout/help.png\" border=\"0\" alt=\"Help...!\" width=\"16\" height=\"16\" valign=\"absmidle\" style=\"margin:0px\" /></a>&nbsp;</td>";
	echo "</tr>";
	echo "</table>";
	echo "<br>";
	include("NewSequenceUpload.inc"); 
}
?>
<br><br>
<?php include("../layout/footer.php"); ?>
</body>
</html>
