# Supplementary material for: 2DB: a Proteomics database for storage, analysis, presentation, and retrieval of information from mass spectrometric experiments
Source: BMC Bioinformatics. 2008 Jul 7;9:302. doi: 10.1186/1471-2105-9-302 (PMC2475538; doi:10.1186/1471-2105-9-302)
Supplement: Additional file 1 — All files needed to run and further develop the database application as well as the user manual have been bundled into one zip file which can be downloaded from biomedcentral here. Due to constant upgrading of the system, it may be beneficial to check for the latest version on our website [12]. All the sources and additional installation files. [file 1471-2105-9-302-S1.zip › admin/index.php]

<?php
if (!isset ($_COOKIE["login"]))
{
header ("Location: ../index.php");
}
?>
<!doctype html public "-//W3C//DTD HTML 4.0 //EN">
<html>
<head>
<title>Administration</title>
<?php include("../layout/menu_admin.php"); ?>
<h2 class="title">Administration</h2>
<style type="text/css">
.title_small {padding-top:40px; color:#05A; font-size:14px; border-bottom: 1px solid #05F;}
</style>
<table width="500" border="0" padding="0" style="margin-left:10px;">
<tr>
<td colspan="2" style="color:#05A; font-size:14px; border-bottom: 1px solid #05F;"><b>Your Status</b></td>
</tr>
<tr>
<td><img src="../layout/symbols/user.jpg" border="0" width="30" height="30" align="left" valign="top" hspace="10"><b>You are logged in as:</b><br>
<?php echo "$tab[2] $tab[3]"; ?>
</td>
<td><img src="../layout/symbols/groups.jpg" border="0" width="30" height="30" align="left" valign="top" hspace="10"><b>You have a Membership for:</b><br>
<?php
    unset($install);
        $install = "false";
        $rs = GetResultTableSQL("SELECT Name FROM Members INNER JOIN Groups ON Members.GroupID = Groups.ID WHERE UserID='$tab[1]'");
        for($i=0; $i<count($rs); $i++) {
                $row = $rs[$i];
                echo "<li>$row[0]";
                if($row[0] == "Administrators"){
                	$install = "true";
                }
                echo "</li>";

        }
        echo "</ul>";
?>
</td>
</tr>
<tr>
<td colspan="2" class="title_small"><b>Experiment</b></td>
</tr>
<tr>
<td><a href="experiment.php"><img src="../layout/symbols/experiment.jpg" border="0" width="30" height="30" align="left" valign="top" hspace="10"><b>Experiments</b></a><br>Make Experiment Description</td>
<td><a href="spots.php"><img src="../layout/symbols/spot.jpg" border="0" width="30" height="30" align="left" valign="top" hspace="10"><b>Spots</b></a><br>Connect MS-Data with an Image</td>
</tr>
<tr>
<td style="padding-top:10px;"><a href="#" onclick="fenster('organism.php?open=start','','scrollbars=yes,width=500,height=350')"><img src="../layout/symbols/organism.jpg" border="0" width="30" height="30" align="left" valign="top" hspace="10"><b>Organism</b></a><br>Make Organism Description</td>
<td style="padding-top:10px;">
<?php
if($install == "true"){ // Only for Administrators
?>
<a href="#" onclick="fenster('method.php','','scrollbars=yes,width=500,height=400')"><img src="../layout/symbols/method.jpg" border="0" width="30" height="30" align="left" valign="top" hspace="10"><b>Method</b></a><br>Make Method Description
<?php
}else{
	echo "&nbsp;";
}
?>
</td>
</tr>
<tr>
<td colspan="2" class="title_small"><b>User</b></td>
</tr>
<tr>
<td><a href="user.php"><img src="../layout/symbols/user.jpg" border="0" width="30" height="30" align="left" valign="top" hspace="10"><b>User-Profile</b></a><br>Change User Settings</td>
<?php
if($install == "true"){ // Only for Administrators
?>
<td><a href="group.php"><img src="../layout/symbols/groups.jpg" border="0" width="30" height="30" align="left" valign="top" hspace="10"><b>Groups</b></a><br>Change Group Settings</td>
<?php
}else
echo "<td>&nbsp;</td>";
?>
</tr>
<tr>
<td colspan="2" class="title_small"><b>Software</b></td>
</tr>
<tr>
<td><a href="software.php"><img src="../layout/symbols/software.jpg" border="0" width="30" height="30" align="left" valign="top" hspace="10"><b>Software</b></a><br>Make Software Settings</td>
<td>&nbsp;</td>
</tr>
<tr>
<td colspan="2" class="title_small"><b>Import</b></td>
</tr>
<tr>
<td><a href="import.php"><img src="../layout/symbols/experiment_import.jpg" border="0" width="30" height="30" align="left" valign="top" hspace="10"><b>Import Experiment</b></a><br>Import Experiment Data</td>
<?php
if($install == "true"){ // Only for Administrators
?>
<td><a href="import.php"><img src="../layout/symbols/import_fasta.jpg" border="0" width="30" height="30" align="left" valign="top" hspace="10"><b>Import Database</b></a><br>Import Genmodel Database</td>
<?php
}else
echo "<td>&nbsp;</td>";
?>
</tr>
<tr>
<td colspan="2" class="title_small"><b>Maintenance</b></td>
</tr>
<tr>
<td><a href="maintenance.php"><img src="../layout/symbols/delexperiment.jpg" border="0" width="30" height="30" align="left" valign="top" hspace="10"><b>Delete Experiment</a></b><br>Delete Experiment Import</td>
<?php
if($install == "true"){ // Only for Administrators
?>
<td><a href="#" onclick="fenster('backups.php','','scrollbars=yes,width=500,height=400')"><img src="../layout/symbols/makedump.jpg" border="0" width="30" height="30" align="left" valign="top" hspace="10"><b>Manage dumps</b></a><br>Download or delete older dumps</td>
</tr>
<td style="padding-top:10px;"><a href="maintenance.php"><img src="../layout/symbols/importdump.jpg" border="0" width="30" height="30" align="left" valign="top" hspace="10"><b>Import Dump</a></b><br>Import Database Dump</td>
<td style="padding-top:10px;"><a href="maintenance.php"><img src="../layout/symbols/makedump.jpg" border="0" width="30" height="30" align="left" valign="top" hspace="10"><b>Make Dump</a></b><br>Make Database Dump</td>
</tr>
<?php
}else{
	echo "<td>&nbsp;</td>";
}
?>
<tr>
<td colspan="2" class="title_small"><b>Database DiskSpace</b></td>
</tr>
<?php
    $result = mysql_query( "SHOW TABLE STATUS" );
    $dbsize = 0;

    while( $row = mysql_fetch_array( $result ) ) {

        $dbsize += $row[ "Data_length" ] + $row[ "Index_length" ];
        $dbsizemax += $row[ "Max_data_length" ] + $row[ "Index_length" ];

    }
?>
<tr>
<td><img src="../layout/symbols/free.jpg" border="0" width="30" height="30" align="left" valign="top" hspace="10"><b>Actual size</b><br><?php echo calcfilesize( $dbsize ); ?></td>
<td><img src="../layout/symbols/free.jpg" border="0" width="30" height="30" align="left" valign="top" hspace="10"><b>Maximum size</b><br><?php echo calcfilesize( $dbsizemax ); ?></td>
</tr>
<?php
///////////////// Plugins verwalten ///////////////
if($install == "true"){
 
echo "<tr>";
echo "<td colspan=\"2\" class=\"title_small\"><b>Plugins</b></td>";
echo "</tr>";
echo "<tr>";
echo "<td colspan=\"2\"><img src=\"../layout/symbols/plugin.jpg\" border=\"0\" width=\"30\" height=\"30\" align=\"left\" valign=\"top\" hspace=\"10\"><b>Installed Plugins</b>";

        echo "<a href=\"../help.php#plugins\"><img src=\"../layout/help.png\" border=\"0\" alt=\"Help...!\" width=\"16\" height=\"16\" valign=\"absmidle\" style=\"margin-left:10px\" /></a><br>List of Installed Plugins<br><br>\n";
        echo "<form action=\"index.php\" name=\"plugins\" method=\"post\" style=\"display:inline; margin:0px; padding:0px;\" enctype=\"multipart/form-data\">\n";
        echo "<select name=\"plugins\">\n";
        $verz=opendir ('../plugins/');
     while ($file = readdir ($verz)) {
      if($file != "." && $file != ".." && $file != "index.php"){
                        $filename = explode(".",$file);
                        $delete = $filename[0];
        echo "<option value=\"$file\">$filename[0]</option>\n";
          }
        }
        closedir($verz);
        echo "</select>&nbsp;\n";
        echo "<input name=\"deleteplugin\" type=\"submit\" value=\"delete\" class=\"small_button\"><br><br>";
        echo "<input name=\"installplugin\" type=\"submit\" value=\"install\" class=\"small_button\">&nbsp;<input type=\"file\" name=\"plugin\" class=\"small_button\">\n";
        echo "</form>\n";
		echo "</td>";
		echo "</tr>";

        
        if($installplugin == "install"){
        $filename = $_FILES['plugin']['name'];
                $filename = $_FILES['plugin']['name'];
                $add="../plugins/$filename";
                if(move_uploaded_file ($_FILES['plugin']['tmp_name'], $add)){
                        //$pfad = "../upload";
                        echo "<meta http-equiv=\"Refresh\" content=\"0\" url=index.php\">";
                }
        }

        if($deleteplugin == "delete"){
                unlink("../plugins/$plugins");
                echo "<meta http-equiv=\"Refresh\" content=\"0\" url=index.php\">";
        }
}
?>
<?php
   if($install == "true"){
        $rs = GetResultTableSQL("SELECT Value FROM Misc WHERE Misc.Name='dbname'");
                if(!$rs){
                	$setname = "<font color=\"red\">(No Name entered!)</font>";
                }
        		else{
					$setname = "(".$rs[0][0].")";
				}
		echo"<tr>";
		echo"<td colspan=\"2\" class=\"title_small\"><b>Database Name $setname</b></td>";
		echo"</tr>";
		echo"<tr>";
		echo"<td colspan=\"2\">";
        echo "<form action=\"index.php\" name=\"DB_Name\" method=\"post\">\n";
        echo "<p>The name appears in the header, as well as in the welcome title on the first page.</p>\n";
        echo "Title: <input type=\"text\" name=\"db_name\" value=\"". $rs[0][0]. "\"><br><br>\n";
        echo "Font:&nbsp;\n";
                $rs = GetResultTableSQL("SELECT Value FROM Misc WHERE Misc.Name='dbcss'");
                    if(!$rs){}
                    else{
                	$css = explode(" ",$rs[0][0]);
                	}
        	if($css[0] == "font-family:Arial;"){
        		$arial = "selected";
        	}
        	if($css[0] == "font-family:Helvetica;"){
        		$helvetica = "selected";
        	}
        	if($css[0] == "font-family:Times;"){
        		$times = "selected";
        	}
        	if($css[0] == "font-family:Verdana;"){
        		$verdana = "selected";
        	}				        	
        echo "<select name=\"font\" size=\"1\">\n";
        echo "<option value=\"font-family:Arial;\" $arial>Arial</option>\n";
        echo "<option value=\"font-family:Helvetica;\" $helvetica>Helvetica</option>\n";
        echo "<option value=\"font-family:Times;\" $times>Times</option>\n";
        echo "<option value=\"font-family:Verdana;\" $verdana>Verdana</option>\n";
        echo "</select>&nbsp;&nbsp;\n";
        	if($css[1] == "font-weight:bold;" || $css[2] == "font-weight:bold;"){
        		$weight = "checked";
        	}
        	if($css[1] == "font-style:italic;" || $css[2] == "font-style:italic;"){
        		$style = "checked";
        	}
        echo "Font style:&nbsp;&nbsp;\n";
        echo "<b>bold</b>&nbsp;<input type=\"checkbox\" name=\"bold\" value=\"font-weight:bold;\" $weight>&nbsp;&nbsp;\n";
        echo "<i>italic</i>&nbsp;<input type=\"checkbox\" name=\"italic\" value=\"font-style:italic;\" $style><br><br>\n";
        echo "<input name=\"setdbname\" type=\"submit\" value=\"Set\" class=\"small_button\">\n";
        echo "</form>\n";
        echo "</td>";
		if($setdbname == "Set"){
                $rs = GetResultTableSQL("SELECT * FROM Misc WHERE Misc.Name='dbname'");
                if(!$rs){
                        $query="Insert INTO Misc (Name,Value) Values('dbname','$db_name')";
                        mysql_query("$query");
                }else{
                        $query = "UPDATE Misc SET Misc.Value = '$db_name' WHERE Misc.Name='dbname'";
                        mysql_query("$query");
                }
                $rs = GetResultTableSQL("SELECT * FROM Misc WHERE Misc.Name='dbcss'");
                if(!$rs){
                 		$dbcss = "$font $bold $italic";
                        $query="Insert INTO Misc (Name,Value) Values('dbcss','$dbcss')";
                        mysql_query("$query");
                }else{
                 		$dbcss = "$font $bold $italic";
                        $query = "UPDATE Misc SET Misc.Value = '$dbcss' WHERE Misc.Name='dbcss'";
                        mysql_query("$query");
                }
            echo "<meta http-equiv=\"Refresh\" content=\"0\" url=index.php\">";
        }
	echo "</tr>";
}
?>
<?php
if($install == "true"){
	echo "<tr>";
	echo "<td colspan=\"2\" class=\"title_small\"><b>About the Database</b></td>";
	echo "</tr>";
	echo "<tr>";
	echo "<td colspan=\"2\">";
	echo "<br><form action=\"index.php\" name=\"DB_About\" method=\"post\">\n";
	echo "<textarea cols=\"60\" rows=\"20\" name=\"AboutText\">";
		$filename = "../introduction.txt";
		$handle = fopen($filename, "r");
		$content = fread($handle, filesize($filename));
		//echo nl2br($content);
		echo $content;
		fclose($handle);
	echo"</textarea><br><br>";
	echo "<input name=\"setdbabout\" type=\"submit\" value=\"Save\" class=\"small_button\">\n";
	echo "</form>";
	echo "</td>";
	echo "</tr>";
}
if($setdbabout == "Save"){
 		$filename = "../introduction.txt";
		$handle = fopen($filename, "w+");
		$input = $AboutText;
  		fwrite($handle , $input);
		fclose($handle);
	echo "<meta http-equiv=\"Refresh\" content=\"0\" url=index.php\">";	
}
?>


<?php
if($install == "true"){
        $rs = GetResultTableSQL("SELECT Value FROM Misc WHERE Misc.Name='Contact Name'");
        $name_set = $rs[0][0];
        $rs = GetResultTableSQL("SELECT Value FROM Misc WHERE Misc.Name='Contact Email'");
        $email_set = $rs[0][0];
        $rs = GetResultTableSQL("SELECT Value FROM Misc WHERE Misc.Name='Contact Institute'");
        $institute_set = $rs[0][0];
        $rs = GetResultTableSQL("SELECT Value FROM Misc WHERE Misc.Name='Contact Zip'");
        $zip_set = $rs[0][0];
        $rs = GetResultTableSQL("SELECT Value FROM Misc WHERE Misc.Name='Contact City'");
        $city_set = $rs[0][0];
        $rs = GetResultTableSQL("SELECT Value FROM Misc WHERE Misc.Name='Contact State'");
        $state_set = $rs[0][0];
        $rs = GetResultTableSQL("SELECT Value FROM Misc WHERE Misc.Name='Contact Country'");
        $country_set = $rs[0][0];
        $rs = GetResultTableSQL("SELECT Value FROM Misc WHERE Misc.Name='Contact URL'");
        $url_set = $rs[0][0];
        
echo "<tr>";
echo "<td colspan=\"2\" class=\"title_small\"><b>Contact Data</b></td>";
echo "</tr>";
echo "<tr>";
echo "<td colspan=\"2\">";
		echo "<br>";
        echo "<form action=\"index.php\" name=\"DB_Contact\" method=\"post\">\n";
        echo "<table width=\"300\" border=\"0\">\n";
        echo "<tr><td>Name: </td>\n<td><input type=\"text\" name=\"name\" value=\"$name_set\"></td></tr>\n";
        echo "<tr><td>Email: </td>\n<td><input type=\"text\" name=\"email\" value=\"$email_set\"></td></tr>\n";
        echo "<tr><td>Institute: </td>\n<td><input type=\"text\" name=\"institute\" value=\"$institute_set\"></td></tr>\n";
        echo "<tr><td>Zip: </td>\n<td><input type=\"text\" name=\"zip\" value=\"$zip_set\" size=\"5\"></td></tr>\n";
                echo "<tr><td>City: </td>\n<td><input type=\"text\" name=\"city\" value=\"$city_set\"></td></tr>\n";
        echo "<tr><td>State: </td>\n<td><input type=\"text\" name=\"state\" value=\"$state_set\"></td></tr>\n";
        echo "<tr><td>Country: </td>\n<td><input type=\"text\" name=\"country\" value=\"$country_set\"></td></tr>\n";
        echo "<tr><td>URL: </td><td>\n<input type=\"text\" name=\"url\" value=\"$url_set\"></td></tr>\n";
        echo "</table>";
        echo "<input name=\"setdbname\" type=\"submit\" value=\"Set Contact\" class=\"small_button\"></td></tr>\n";
        echo "</form>\n";
    	echo "</td>";
        if($setdbname == "Set Contact"){

                $rs = GetResultTableSQL("SELECT * FROM Misc WHERE Misc.Name='Contact Name'");
                if(!$rs){
                        $query="Insert INTO Misc (Name,Value) Values('Contact Name','$name')";
                        mysql_query("$query");
                }else{
                        $query = "UPDATE Misc SET Misc.Value = '$name' WHERE Misc.Name='Contact Name'";
                        mysql_query("$query");
                }

                $rs = GetResultTableSQL("SELECT * FROM Misc WHERE Misc.Name='Contact Email'");
                if(!$rs){
                        $query="Insert INTO Misc (Name,Value) Values('Contact Email','$email')";
                        mysql_query("$query");
                }else{
                        $query = "UPDATE Misc SET Misc.Value = '$email' WHERE Misc.Name='Contact Email'";
                        mysql_query("$query");
                }

                $rs = GetResultTableSQL("SELECT * FROM Misc WHERE Misc.Name='Contact Institute'");
                if(!$rs){
                        $query="Insert INTO Misc (Name,Value) Values('Contact Institute','$institute')";
                        mysql_query("$query");
                }else{
                        $query = "UPDATE Misc SET Misc.Value = '$institute' WHERE Misc.Name='Contact Institute'";
                        mysql_query("$query");
                }

                $rs = GetResultTableSQL("SELECT * FROM Misc WHERE Misc.Name='Contact Zip'");
                if(!$rs){
                        $query="Insert INTO Misc (Name,Value) Values('Contact Zip','$zip')";
                        mysql_query("$query");
                }else{
                        $query = "UPDATE Misc SET Misc.Value = '$zip' WHERE Misc.Name='Contact Zip'";
                        mysql_query("$query");
                }

                $rs = GetResultTableSQL("SELECT * FROM Misc WHERE Misc.Name='Contact city'");
                if(!$rs){
                        $query="Insert INTO Misc (Name,Value) Values('Contact city','$city')";
                        mysql_query("$query");
                }else{
                        $query = "UPDATE Misc SET Misc.Value = '$city' WHERE Misc.Name='Contact city'";
                        mysql_query("$query");
                }

                $rs = GetResultTableSQL("SELECT * FROM Misc WHERE Misc.Name='Contact State'");
                if(!$rs){
                        $query="Insert INTO Misc (Name,Value) Values('Contact State','$state')";
                        mysql_query("$query");
                }else{
                        $query = "UPDATE Misc SET Misc.Value = '$state' WHERE Misc.Name='Contact State'";
                        mysql_query("$query");
                }

                $rs = GetResultTableSQL("SELECT * FROM Misc WHERE Misc.Name='Contact Country'");
                if(!$rs){
                        $query="Insert INTO Misc (Name,Value) Values('Contact Country','$country')";
                        mysql_query("$query");
                }else{
                        $query = "UPDATE Misc SET Misc.Value = '$country' WHERE Misc.Name='Contact Country'";
                        mysql_query("$query");
                }
                $url_checked = str_replace('http://', '', $url);
                $rs = GetResultTableSQL("SELECT * FROM Misc WHERE Misc.Name='Contact URL'");
                if(!$rs){
                        $query="Insert INTO Misc (Name,Value) Values('Contact URL','$url_checked')";
                        mysql_query("$query");
                }else{
                        $query = "UPDATE Misc SET Misc.Value = '$url_checked' WHERE Misc.Name='Contact URL'";
                        mysql_query("$query");
                }
        	echo "<meta http-equiv=\"Refresh\" content=\"0\" url=index.php\">";
        }

echo "</tr>";

}
?>
</table>
<!--
<hr>
<br>Amount of identified proteins from all experiments compared to all proteins stored in the db:<br>
<br>
<img src="../layout/pie_chart.php" border="1">
-->
<?php include("../layout/footer.php"); ?>
</body>
</html>
