# Supplementary material for: 2DB: a Proteomics database for storage, analysis, presentation, and retrieval of information from mass spectrometric experiments
Source: BMC Bioinformatics. 2008 Jul 7;9:302. doi: 10.1186/1471-2105-9-302 (PMC2475538; doi:10.1186/1471-2105-9-302)
Supplement: Additional file 1 — All files needed to run and further develop the database application as well as the user manual have been bundled into one zip file which can be downloaded from biomedcentral here. Due to constant upgrading of the system, it may be beneficial to check for the latest version on our website [12]. All the sources and additional installation files. [file 1471-2105-9-302-S1.zip › admin/maintenance.php]

<?php
if (!isset ($_COOKIE["login"])) 
{ 
header ("Location: ../index.php"); 
} 
?>
<!doctype html public "-//W3C//DTD HTML 4.0 //EN">
<html>
<head>
<title>Administration Maintenance</title>
<?php include('../layout/menu_admin.php'); ?>
<h2 class="title">Maintenance</h2>
<table width="450" cellspacing="0" cellpadding="0">
<tr>
<td width="260" align="left" bgcolor="#EEEEEE">&nbsp;<b>User Imported Data</b></td>
<td align="right" bgcolor="#EEEEEE"><a href="../help.php#maintenance"><img src="../layout/help.png" border="0" alt="Help...!" width="16" height="16" valign="absmidle" style="margin:0px"/></a>&nbsp;</td>
</tr>
</table>
<br>
<?php
//////////////////////////////////////////
//										//
//  	DB-Maintenance Script			//
//										//
//////////////////////////////////////////

		 if($savety[2] == "Administrators"){
			echo "<form action=\"maintenance.php\" name=\"maintenance\" method=\"post\">\n";
			echo "<select name=\"user\" size=\"1\">\n";
			$rs = GetResultTableSQL("SELECT ID, First_Name, Last_Name FROM Users ORDER BY 'Last_Name'"); 
			for($i=0; $i<count($rs); $i++) {
			$row = $rs[$i];
			echo"<option value=\"$row[0]\">$row[2], $row[1]</option>\n";
			}
			echo "</select><br><br>";
			echo "<input type=\"submit\" value=\"OK\" name=\"user_choose\">&nbsp;";
			echo "</form><br>";
		}
		else{
			$user = $tab[1];
			$user_choose = "OK";
		}
if($user_choose == "OK"){
$name = GetResultTableSQL("Select First_Name, Last_Name FROM Users WHERE ID='$user'");
$username = $name[0];
echo "<b>Import history for $username[0] $username[1]</b>\n";
echo "<br><br>\n";
echo "<form action=\"maintenance.php\" name=\"delete\" method=\"post\">\n";
echo "<table width=\"400\" border=\"0\">\n";
echo "<tr>\n";
echo "<td width=\"50\" bgcolor=\"#EEEEEE\"><b>Delete</b></td>\n";
echo "<td width=\"350\" bgcolor=\"#EEEEEE\"><b>Separation -- Date of data import</b></td>\n";
echo "</tr>\n";
$rs = GetResultTableSQL("SELECT DISTINCT s.Name, i.Date From
( (
(SELECT * FROM Separations WHERE OperatorID='$user') AS s
INNER JOIN Fractionations AS f on f.SeparationID=s.ID)
INNER JOIN Experiments AS e ON e.FractionationID = f.ID)
INNER JOIN Identifications AS i ON i.ExperimentID = e.ID");
for($i=0; $i<count($rs); $i++) {
			$row = $rs[$i];
if(!$rs){
echo "";}
else{
echo "<tr>\n";
echo "<td width=\"50\"><input type=\"checkbox\" name=\"delete_date\" value=\"$row[1]\"></td>\n";
$date = date("d.m.y",$row[1]);
$time = date("H:i",$row[1]);
echo "<td width=\"350\">$row[0] -- $date ($time)</td>\n";
echo "</tr>\n";
}
}
echo "</table><br>\n";
echo "<input type=\"hidden\" name=\"user\" value=\"$user\">\n";
echo "<input type=\"submit\" name=\"delete\" value=\"Delete\">\n";
echo "</form>\n";
echo "<br>\n<br>\n";

}
			
if($delete == "Delete"){
 	echo"Will delete.<br>";
	if(!$delete_date){
	 	echo"Error, no or multiple selections.<br>";
	} else {
		echo "Delete: $delete_date - User:$user!<br>";
		$query = "DELETE FROM Identifications WHERE Date='$delete_date'";
		$del = mysql_query("$query");
		if(!$del){
			echo "Couldn't delete import data from DB!<br>";
		} else {
			$rs = mysql_query("DELETE FROM Experiments WHERE ID NOT IN (SELECT ExperimentID FROM Identifications)");
			if($rs) echo"Experiments<br>"; else echo mysql_error() ."<br>";
			$rs = mysql_query("DELETE FROM Conditions WHERE ExperimentID NOT IN (SELECT ID FROM Experiments)");
			if($rs) echo"Experiments<br>"; else echo mysql_error() ."<br>";
			$rs = mysql_query("DELETE FROM Fractionations WHERE ID NOT IN (SELECT FractionationID FROM Experiments)");
			if($rs) echo"Fractionations<br>"; else echo mysql_error() ."<br>";
			$rs = mysql_query("DELETE FROM Poolable WHERE Type='Fractionations' AND (SisID NOT IN (SELECT ID FROM Fractionations) OR BroID NOT IN (SELECT ID FROM Fractionations))");
			if($rs) echo"Pool_Seps<br>"; else echo mysql_error() ."<br>";
			$rs = mysql_query("DELETE FROM Separations WHERE ID NOT IN (SELECT SeparationID FROM Fractionations)");
			if($rs) echo"Separations<br>"; else echo mysql_error() ."<br>";
			$rs = mysql_query("DELETE FROM Poolable WHERE Type='Separations' AND (SisID NOT IN (SELECT ID FROM Separations) OR BroID NOT IN (SELECT ID FROM Separations))");
			if($rs) echo"Pool_Seps<br>"; else echo mysql_error() ."<br>";
			$rs = mysql_query("DELETE FROM Publications WHERE SeparationID NOT IN (SELECT ID FROM Separations)");
			if($rs) echo"Publications<br>"; else echo mysql_error() ."<br>";
			$rs = mysql_query("DELETE FROM Authors WHERE PublicationID NOT IN (SELECT ID FROM Publications)");
			if($rs) echo"Authors<br>"; else echo mysql_error() ."<br>";
			$rs = mysql_query("DELETE FROM Links WHERE PublicationID NOT IN (SELECT ID FROM Publications)");
			if($rs) echo"Links<br>"; else echo mysql_error() ."<br>";
			$rs = mysql_query("DELETE FROM Peptides WHERE ID NOT IN (SELECT PeptideID FROM Identifications)");
			if($rs) echo"Peptides<br>"; else echo mysql_error() ."<br>";
			$rs = mysql_query("DELETE FROM SubPepSeqs WHERE PeptideID NOT IN (SELECT ID FROM Peptides)");
			if($rs) echo"SubPepSeqs<br>"; else echo mysql_error() ."<br>";
			$rs = mysql_query("DELETE FROM Modifications WHERE IdentificationID NOT IN (SELECT ID FROM Identifications)");
			if($rs) echo"Modifications<br>"; else echo mysql_error() ."<br>";
			$rs = mysql_query("DELETE FROM ModificationList WHERE ID NOT IN (SELECT ModificationListID FROM Modifications)");
			if($rs) echo"ModificationList<br>"; else echo mysql_error() ."<br>";
			$rs = mysql_query("DELETE FROM PepProt WHERE PeptideID NOT IN (SELECT ID FROM Peptides)");
			if($rs) echo"PepProt<br>"; else echo mysql_error() ."<br>";
			$rs = mysql_query("DELETE FROM Scores WHERE IdentificationID NOT IN (SELECT ID FROM Identifications)");
			if($rs) echo"Scores<br>"; else echo mysql_error() ."<br>";
			$rs = mysql_query("DELETE FROM Quantifications WHERE Quantifications.Table='Identifications' AND (rID1 NOT IN (SELECT ID FROM Identifications) OR rID2 NOT IN (SELECT ID FROM Identifications))");
			if($rs) echo"Quant_IDs<br>"; else echo mysql_error() ."<br>";
			$rs = mysql_query("	DELETE FROM Quantifications 
								WHERE (
									rID1 NOT IN (SELECT ID FROM Peptides) OR
									rID2 NOT IN (SELECT ID FROM Peptides) 
									) AND Quantifications.Table='Peptides' 
								");
			if($rs) echo"Quant_Peps<br>"; else echo mysql_error() ."<br>";
			echo"Deleted all dependent data<br>";
		}
	}
}
?>
<br><br>
<?php
////////////////////////////////// 
////                          ////
////      Dump Databases      ////
////                          ////
//////////////////////////////////
$rs = GetResultTableSQL("Select UserID, GroupID, Name FROM Members INNER JOIN Groups ON Members.GroupID = Groups.ID WHERE UserID='$tab[1]' AND Name='Administrators'");
if(!$rs){
	echo "";
}
else{
	echo "<table width=\"450\" cellspacing=\"0\" cellpadding=\"0\">";
	echo "<tr>";
	echo "<td width=\"260\" align=\"left\" bgcolor=\"#EEEEEE\">&nbsp;<b>Dump</b></td>";
	echo "<td align=\"right\" bgcolor=\"#EEEEEE\"><a href=\"../help.php#dump\"><img src=\"../layout/help.png\" border=\"0\" alt=\"Help...!\" width=\"16\" height=\"16\" valign=\"absmidle\" style=\"margin:0px\"/></a>&nbsp;</td>";
	echo "</tr>";
	echo "</table>";
		echo "<br><br>";
		ini_set('max_execution_time', '3600');
		set_time_limit(3600);
		ini_set('post_max_size', '1000M');
		ini_set('upload_max_filesize', '1000M');
		ini_set('memory_limit', '1000M');
		ini_set('max_input_time', '3600');	
		include("dump_import.inc"); 
}
?>
<br><br>

<?php include("../layout/footer.php"); ?>
</body>
</html>
