# Supplementary material for: 2DB: a Proteomics database for storage, analysis, presentation, and retrieval of information from mass spectrometric experiments
Source: BMC Bioinformatics. 2008 Jul 7;9:302. doi: 10.1186/1471-2105-9-302 (PMC2475538; doi:10.1186/1471-2105-9-302)
Supplement: Additional file 1 — All files needed to run and further develop the database application as well as the user manual have been bundled into one zip file which can be downloaded from biomedcentral here. Due to constant upgrading of the system, it may be beneficial to check for the latest version on our website [12]. All the sources and additional installation files. [file 1471-2105-9-302-S1.zip › admin/method.php]

<?php
/// Set Parameters
if (!isset ($_COOKIE["login"])){
	header ("Location: ../index.php");
}
extract($HTTP_POST_VARS);
include("../Connect.php");
include("../functions.php");
$db = ConDB($xyz);
?>
<html>
<head>
<title>Add/Edit Method</title>
<link rel="stylesheet" type="text/css" href="../layout/styles.css">
</head>
<body style="margin-left:20px">
<h2 class="title">Methods<a href="help.php#method" target="_blank"><img src="../layout/help.png" border="0" alt="Help" width="16" height="16" valign="absmidle" style="margin-left:10px" /></a></h2>

<form action="method.php" name="edit_methods" method="post">
<select name="methodlist" size="1">
	<option value="new">New...</option>
	<?php
		$rs = GetResultTableSQL("SELECT CV.ID, CV.Vocable FROM CV WHERE CV.Attribute_Name = 'Separation_Method'");
		if(!$rs){
		}else{
			for($i=0; $i<count($rs); $i++) {
		    	$row = $rs[$i];
				echo"<option value=\"$row[0]\">$row[1]</option>\n";	
			}
		}
	?>
	</select>
<p>
<input type="submit" value="OK" name="methods">&nbsp;
<input type="submit" value="delete" name="methodDelete" onClick="return confirm('Do you really want to delete the selected method?')">
</p>
</form>

<?php
if(isset($methods)){
        echo "<form action=\"method.php\" name=\"edit_method\" method=\"post\">\n";
	    	$rs = GetResultTableSQL("SELECT CV.ID, CV.Vocable, CV.Description FROM CV WHERE CV.ID='$methodlist'");
	    	$row = $rs[0];
        echo "<table width=\"400\" border=\"0\" class=\"organism\">\n";
        echo "<tr>\n";
        echo "<td width=\"100\" bgcolor=\"#EEEEEE\">&nbsp;<b>Method</b></td>\n";
        echo "<td width=\"300\" bgcolor=\"#EEEEEE\">&nbsp;</td>\n";
        echo "</tr>\n";
        echo "<tr>\n";
        echo "<td width=\"100\" style=\"padding-top:10px;\">Name</td>\n";
        echo "<td width=\"300\" style=\"padding-top:10px;\"><input type=\"text\" value=\"$row[1]\" name=\"methodName\"></td>\n";
        echo "</tr>\n";
		echo "<tr>\n";
		echo "<td width=\"100\" valign=\"top\">Description</td>\n";
        echo "<td width=\"300\"><textarea name=\"methodDesc\" cols=\"30\" rows=\"8\">$row[2]</textarea></td>";
        echo "</tr>\n";
        echo "</table>\n";
        if($methodlist == "new"){
        	echo "<input type=\"submit\" value=\"Create\" name=\"methods_send\">&nbsp;\n";
        }
        else{
	        echo "<input type=\"hidden\" value=\"$row[0]\" name=\"methods\">\n";
	        echo "<input type=\"submit\" value=\"Update\" name=\"methods_send\">&nbsp;\n";
        }
        echo "</form>\n";
}

///////////////// Write new Method into DB  //////////////////////

if($methods_send == "Create"){
	$rs = mysql_query("INSERT INTO CV (Table_Name, Attribute_Name, Vocable, Description) Values ('Separations', 'Separation_Method', '$methodName', '$methodDesc')");
	if(!$rs){
		echo Warning("bad", "Coundn't create <i>$methodName</i>.");
	}else{
		echo Warning("good", "Method <i>$methodName</i> saved!");
	}
}

///////////////// Updates organism in DB  ////////////////////////

if($methods_send == "Update"){
	$rs = mysql_query("UPDATE CV SET Vocable='$methodName', Description='$methodDesc' WHERE ID='$methods' LIMIT 1");
	if(!$rs){
		echo Warning("bad", "Coundn't update $methodName.");
	}
	echo Warning("good", "Method $methodName updated!");
}

///////////////// Delete organism from DB  //////////////////////

if(isset($methodDelete)){

    if($methodlist != "new"){
    	$rs = GetResultTableSQL("SELECT Separation_Method FROM Separations WHERE Separation_Method = '$methods'");
    		if(!$rs){
	        	$delete_db = mysql_query("DELETE FROM CV WHERE ID='$methods' LIMIT 1");
		        if(!$delete_db){
		        	echo Warning("bad", "Coundn't delete method.");
		        }
		    	echo Warning("bad", "Method deleted");
			}else{
				echo Warning("bad", "Coundn't delete method, because there is still an experiment connected to this method!");	
			}
			
			
	}
}

if(isset($methods_send) or isset($methods_delete)){
	echo "<meta http-equiv=\"refresh\" content=\"2\"; URL=\"method.php\">";
}		
mysql_close();
?><hr style="width:450px;">
<p align="center" valign="bottom"><input type="button" value="Close Window" name="CloseWindow" onclick="window.close()"></p>
</body>
</html>
