# Supplementary material for: 2DB: a Proteomics database for storage, analysis, presentation, and retrieval of information from mass spectrometric experiments
Source: BMC Bioinformatics. 2008 Jul 7;9:302. doi: 10.1186/1471-2105-9-302 (PMC2475538; doi:10.1186/1471-2105-9-302)
Supplement: Additional file 1 — All files needed to run and further develop the database application as well as the user manual have been bundled into one zip file which can be downloaded from biomedcentral here. Due to constant upgrading of the system, it may be beneficial to check for the latest version on our website [12]. All the sources and additional installation files. [file 1471-2105-9-302-S1.zip › admin/NewFileUpload.inc]

<?php
$GLOBALS['uID'] = $tab[1];
$GLOBALS['curdate'] = mktime();
$GLOBALS['initials'] = $tab[4];
$GLOBALS['database'] = $_POST['databaseType'];


ini_set('max_execution_time', '3600');
set_time_limit(3600);


//include 'functions.php';
extract($HTTP_POST_VARS);

////////////////////////////////////////////////////////////////////////
////                                                                ////
////                    Find out file type (Sequest, GPF)           ////
////                                                                ////
////////////////////////////////////////////////////////////////////////
function CheckFileType($path) {
  $farr = file($path);
    if(stristr($farr[0],"Î") === FALSE) {
        $str1 = str_replace("|","!",$farr[0]);
    } else {
        $str1 = str_replace("Î","!",$farr[0]);
    }
    $str = str_replace("\t","!",$str1);
  $tabData = explode("!",$str);
  $arrLen = count($tabData);
  if($arrLen == 13) {
    if(trim($tabData[7]) == "DeltaCn")
      return "SEQUEST";
  }
  if($arrLen == 27) {
    if(trim($tabData[$arrLen-1]) == "Search_String")
      return "GPF";
  }
  if($arrLen == 20) {
        if($tabData[6] == "scores") {
                return("AMS");
        }
}
  return "UNKNOWN";
}


////////////////////////////////////////////////////////////////////////
////                                                                ////
////                    Check file conventions                      ////
////                                                                ////
////////////////////////////////////////////////////////////////////////
function CheckConventions($str) {
 	//echo"$str<br>";
    $uID = $GLOBALS['uID'];
    $curdate = $GLOBALS['curdate'];
    $initials = $GLOBALS['initials'];
    $dtaDat = str_replace(".","_",$str);
    $tmp = explode("_",$dtaDat);
    $len = count($tmp);
    $initials = $tmp[0];
    $separation = $tmp[1];
    $fractionation = $tmp[2];
    $experiment = $tmp[3];
    if($len < 8) {
             echo "Too short (" . count($tmp) . ") : ($dtaDat)<br>";
        return false;
    }
    if($len == 11) { //mass and pi are given.
        $mass = $tmp[4];
        $pi = "$tmp[5].$tmp[6]";
        $fscan = $tmp[7];
        $lscan = $tmp[8];
        $charge = $tmp[9];
        $ext = $tmp[10];
    }
    if($len == 10) {
        $mass = $tmp[4];
        $pi = "$tmp[5]";
        $fscan = $tmp[6];
        $lscan = $tmp[7];
        $charge = $tmp[8];
        $ext = $tmp[9];
    }
    if($len == 9) {
        $mass = $tmp[4];
        $fscan = $tmp[5];
        $lscan = $tmp[6];
        $charge = $tmp[7];
        $ext = $tmp[8];
    }
    if($len == 8) {
        $fscan = $tmp[4];
        $lscan = $tmp[5];
        $charge = $tmp[6];
        $ext = $tmp[7];
    }
    settype($mass,"double");
    settype($pi,"double");
    settype($fscan,"integer");
    settype($lscan,"integer");
    settype($charge,"integer");
    //'echo"$len :: $separation/$fractionation/$experiment/$mass/$pi/$fscan/$lscan/$charge/$ext<br>";
    if(!strlen($initials) == 2)
        return false;               //The user initials are not at the beginning of the dta file name.
    if($ext != "dta")
        return false;
    if($separation == "")
        return false;
    if($fractionation == "")
        return false;
    if($experiment == "")
        return false;
           $rs = GetResultTable("ID","Separations","Name=\"$separation\"");
           if(!$rs) {
                   //'Separation doesn't exist, add it.
        //'Set the viewability below.
                   $sql = "INSERT INTO Separations (Name,Title,OperatorID,Date) VALUES (\"$separation\",\"$separation\",$uID,\"$curdate\")";
                   $res = mysql_query($sql);
        //echo"$sql<br>";
                   if(!$res) {
                           echo"Couldn't insert Separation into database. " . mysql_error() . "<br>";
                           return false;
                   }
                   $SepID = mysql_insert_id();
                   //TODO Set viewability
        $rs1 = GetResultTable("ID","Groups","Name=\"Administrators\"");
        if($rs1) {
            $rs1 = $rs1[0];
            $adminID = $rs1[0];
            $sql = "INSERT INTO Access (Table,RowID,GroupID) VALUES('Separations','$SepID','$adminID')";
            mysql_query($sql);
        }
           } else {
                   $rs = $rs[0];
                   $SepID = $rs[0];
                   $rs1 = GetResultTable("OperatorID","Separations","ID='$SepID'");
                   $rs1 = $rs1[0];
                   if($rs1[0] != $uID) {
                        $rs2 = GetResultTableSQL("SELECT Groups.ID FROM (Users INNER JOIN Members ON Members.UserID=Users.ID) INNER JOIN Groups ON Groups.ID=Members.GroupID WHERE Users.ID='$uID' AND Groups.Name='Administrators'");
                        if(!$rs) {
                                die("You don't have the right to upload data for this Separation.");
                        }
                }
           }
    //'Again set the viewability
    $rs = GetResultTable("ID","Fractionations","SeparationID=$SepID AND Name=\"$fractionation\"");
           if(!$rs) {
                   //'Fractionation doesn't exist, add it.
        if($mass > 0 && $pi > 0)
            $sql = "INSERT INTO Fractionations (SeparationID,Name,Mass,pI,Date) VALUES ($SepID,\"$fractionation\",$mass,$pi,\"$curdate\")";
               else
            if($mass > 0)
                    $sql = "INSERT INTO Fractionations (SeparationID,Name,Mass,Date) VALUES ($SepID,\"$fractionation\",$mass,\"$curdate\")";
            else
                $sql = "INSERT INTO Fractionations (SeparationID,Name,Date) VALUES ($SepID,\"$fractionation\",\"$curdate\")";
                   $res = mysql_query($sql);
                   if(!$res) {
                           echo"Couldn't insert Fractionation into database.<br>";
                           return false;
                   }
                   $FracID = mysql_insert_id();
        //Access restrictions may be set at this point.
        //See above.
           } else {
                   $rs = $rs[0];
                   $FracID = $rs[0];
           }
    $rs = GetResultTable("ID","Experiments","FractionationID=$FracID AND Name=\"$experiment\"");
           if(!$rs) {
                   //'Experiment doesn't exist, add it.
                   $sql = "INSERT INTO Experiments (FractionationID,Name,Date) VALUES ($FracID,\"$experiment\",\"$curdate\")";
                   $res = mysql_query($sql);
                   if(!$res) {
                           echo"Couldn't insert Experiment into database.<br>";
                           return false;
                   }
                   $ExpID = mysql_insert_id();
           } else {
                   $rs = $rs[0];
                   $ExpID = $rs[0];
                   $sql = "UPDATE Experiments SET Date='$curdate'";
                   mysql_query($sql);
        //Access restrictions may be set at this point.
        //See above.
           }
           //'At this point SepID, userID, FracID, and ExpID are known
    $arr = array($initials,$uID,$separation,$SepID,$fractionation,$FracID,$experiment,$ExpID,$mass,$pi,$fscan,$lscan,$charge,$ext);
    return $arr;
}
////////////////////////////////////////////////////////////////////////
////                                                                ////
////                    Import GPF results                          ////
////                                                                ////
////////////////////////////////////////////////////////////////////////
function ImportGPF($path) {
//        0          1        2       3       4        5      6      7         8         9       10
//Base_NameÎCalc_MassÎChargeÎDatabaseÎDeltaMÎDta_FileÎGPF_RRÎGPF_ScoreÎGPF_XCorrÎIntronÎIon_C
//                        11          12
//ountÎLeft_FragmentÎLeft_RFÎ
//    13          14         15   16      17        18                19     20         21
//Left_StartÎMeas_MassÎPeptideÎQueryÎReferenceÎRight_FragmentÎRight_RFÎRight_StartÎScaffoldÎS
//        22      23      24     25
//eq_dCNÎSeq_PosÎSeq_XCorrÎTICÎ
//    26
//Search_String
        //Search_String
        $curdate=$GLOBALS['curdate'];
    $ok = false;
    $problems = array();
    $probCount = 0;
    echo"AutoMS-GPF file type detected.<br>";
          $farr = file($path);
    array_shift($farr);
        foreach($farr as $line) {
                $str1 = str_replace("Î","!",$line);
            $str2 = str_replace("|","!",$str1);
            $str = str_replace("\t","!",$str2);
            $tabData = explode("!",$str,27);
            ImportGPFRow($tabData);
        } //foreach($farr as $line)
  return true;
}
function ImportGPFRow($tabData) {
    $dtaFile = $tabData[5];
    $ok = CheckConventions($dtaFile);
    if(!$ok) {
                $problems[$probCount++] = $line;
                return;
    } //if(!$ok)
        $insert = GetSoftware("GPF-Sequest");
    if(!$insert) {
                $problems[$probCount++] = $line;
                return;
    }
        $charge = $tabData[2];
        $xcorr = $tabData[24];
    $test = CheckScores($insert[1],$charge,"xcorr",$xcorr);
        if(!$test) {
                $problems[$probCount++] = $line;
                return;
        } //if(!$test)
        $modifications = array();
        $modCount = 0;
        $peptide = $tabData[15];
        //echo"$peptide before<br>";
        if(($pos = strpos($peptide,"#")) > 0) {
            $peptide = str_replace("#","",$peptide);
            $modifications[$modCount++] = array($peptide[$pos-1],$pos-1);
    }
        if(($pos = strpos($peptide,"@")) > 0) {
            $peptide = str_replace("@","",$peptide);
            $modifications[$modCount++] = array($peptide[$pos-1],$pos-1);
    }
        if(($pos = strpos($peptide,"&")) > 0) {
            $peptide = str_replace("&","",$peptide);
            $modifications[$modCount++] = array($peptide[$pos-1],$pos-1);
    }
        if(($pos = strpos($peptide,"%")) > 0) {
            $peptide = str_replace("%","",$peptide);
            $modifications[$modCount++] = array($peptide[$pos-1],$pos-1);
    }
        if(($pos = strpos($peptide,"$")) > 0) {
            $peptide = str_replace("$","",$peptide);
            $modifications[$modCount++] = array($peptide[$pos-1],$pos-1);
    }
        if(($pos = strpos($peptide,"*")) > 0) {
            $peptide = str_replace("*","",$peptide);
            $modifications[$modCount++] = array($peptide[$pos-1],$pos-1);
    }
        $calc_mass = $tabData[1];
        $pepID = 0;
        $newPep = false;
        $leftFrag = $tabData[11];
        $intron = false;
        if(strlen($leftFrag) > 0) {
                $intron = true;
        }
        $rs = GetResultTable("ID","Peptides","Sequence='$peptide'");
        if($rs) {
                $rs = $rs[0];
                $pepID = $rs[0];
        } else {
                $sql = "INSERT INTO Peptides (Sequence) VALUES('$peptide')";
                $newPep = true;
                mysql_query($sql);
                $pepID = mysql_insert_id();
                //echo"Peptide inserted $pepID";
        }
        $insertIt = false;
        $deleteIt = false;

        //Need peptideID here.
        $ct = GetResultTableSQL("SELECT * FROM (Identifications AS i INNER JOIN Peptides AS p ON p.ID=i.PeptideID) INNER JOIN Software AS s ON s.ID=i.SoftwareID WHERE Spectrum='$dtaFile' AND Sequence <> '$peptide' AND s.Name='Sequest'");
        if($ct) {
                 $dr = $ct[0];
                 if($charge == $dr[2]) {
                        //There is a competing identification with a different sequence.
                        $dbXCorr = GetScore($dr[0],"xcorr",$charge);
                        if($dbXCorr < $xcorr)
                                $newDcn = 1-$dbXCorr/$xcorr;
                        else
                                $newDcn = 1-$xcorr/$dbXCorr;
                        $delold = false;
                        $goon = false;
                        if(GetThreshold("GPF-Sequest","deltacn",$charge,$newDcn)) {
                                 if(($xcorr - $dbXCorr) > 0.00001) {
                                        //Better identification found. Get rid of old information and goon with normal procedure.
                                        echo"New spectrum better than competing Sequest identification .";
                                        $delold = true;
                                        $goon = true;

                                } else {
                                        if(abs($dbXCorr - $xcorr) <= 0.00001) { //Two doubles may not be equal
                                                //Equal valid
                                                echo"New spectrum better than competing Sequest identification .";
                                                $goon = true;
                                                $delold = true;
                                        } else {
                                                //Clearly worse so ignore
                                                echo"Worse than a competing Sequest identification .. ignoring .. data row processed.<br>";
                                                return;
                                        }
                                }
                        } else {
                                //delete the existing identification.
                                echo"Equally unvalid as a competing Sequest identification .";
                                $delold = true;
                                $goon = false;
                        }
                        if($delold) {
                                echo". deleting old identification .";
                                $oldPepID=$dr[7];
                                my_delete("PepProt","PeptideID",$oldPepID);
                                $sql="DELETE FROM Locations WHERE SubPepSeqsID IN (SELECT ID FROM SubPepSeqs WHERE PeptideID='$oldPepID')";
                                mysql_query($sql);
                                my_delete("SubPepSeqs","PeptideID",$oldPepID);
                                my_delete("Identifications","ID",$dr[0]);
                                my_delete("Peptides","ID",$oldPepID);
                                my_delete("Scores","IdentificationID",$dr[0]);
                                echo". deleted .";
                        }
                        if(!$goon) {
                                 echo". data row processed.<br>";
                                return;
                        } else {
                                echo". inserting the new data below.<br>";
                        }
                }
        }
        $ret = InsertIdentification($dtaFile,$charge,$calc_mass,$tabData[14],$insert[0],$ok[7],$pepID);
        //$ret = array($existed,$iID);
    if($tabData[22] == 0) { //Account for strange deltaCn usage in Sequest.
                $tabData[22] = GetThresholdVal($insert[0],"deltacn",$charge);
                if($tabData[22] == false)
                        $tabData[22] = 0.000001;
    }
    //$ret = array($existed,$iID);
        $identID = $ret[1];
        $dbXCorr = 0;
        if($ret[0]) {
                 echo"Spectrum exists already .";
                //An identification for this spectrum exists for the selected software already; check if the new one is better.
                $rs = GetResultTable("*","Scores","IdentificationID='$identID'");
                $newDcn = 0;
                if($rs) {
                         $better = false;
                        for($i=0; $i<count($rs); $i++) {
                                $row = $rs[$i];
                                if($row[1] == "xcorr") {
                                        $dbXCorr = $row[2];
                                        //if($dbXCorr < $xcorr) {
                                         if(($xcorr - $dbXCorr) > 0.00001) {
                                                //Better identification found. Check whether dcn is also valid.
                                                echo". better identification found .";
                                                $newDcn = 1-$dbXCorr/$xcorr;
                                                if(GetThreshold("GPF-Sequest","deltacn",$charge,$newDcn)){
                                                         echo". accepting .";
                                                        $better = true;
                                                } else {
                                                        $deleteIt = true;
                                                        $better = false;
                                                }
                                        } else {
                                                 if(abs($dbXCorr - $xcorr) <= 0.00001){
                                                          $deleteIt = false;
                                                          $better = false;
                                                         break;
                                                 }
                                                 echo". worse identification encountered .. ignoring<br>";
                                                $newDcn = 1-$xcorr/$dbXCorr;
                                                if(!GetThreshold("GPF-Sequest","deltacn",$charge,$newDcn)) {
                                                         $deleteIt = true;
                                                         $better = false;
                                                } else {
                                                         echo". deleting temporary entries .";
                                                        my_delete("Peptides","ID","$pepID");
                                                }
                                        }
                                }
                                if($better || $deleteIt){
                                        break;
                                }
                        }
                        $rt = GetResultTable("PeptideID","Identifications","ID='$identID'");
                        $oldPepID = $rt[0][0];
                        if($better) {
                                 $insertIt = true;
                                 echo". processing .";
                                 //Alright let's get rid of the old data first.
                                $sql = "UPDATE Identifications SET Mass_Calc='$calc_mass', Mass_Obs='$tabData[14]', Identifications.Date='$curdate' WHERE ID='$identID'";
                                mysql_query($sql);
                                my_delete("Peptides","ID",$oldPepID);
                                $sql="DELETE FROM Locations WHERE SubPepSeqsID IN (SELECT ID FROM SubPepSeqs WHERE PeptideID='$oldPepID')";
                                mysql_query($sql);
                                my_delete("SubPepSeqs","PeptideId",$oldPepID);
                                my_delete("PepProt","PeptideID",$oldPepID);
                                $sql = "UPDATE Identifications SET PeptideID='$pepID' WHERE ID='$identID'";
                                mysql_query($sql);
                MapPeptide($peptide,$pepID);

                                if($intron) {
                                        $id = mysql_insert_id();
                                        $db = $GLOBALS['database'];
                                        $rs2 = GetResultTable("ID","Sources","Location LIKE '%$db%'");
                                        if($rs2) {
                                                $rs2 = $rs2[0];
                                                $srcID = $rs2[0];
                                        } else
                                                $srcID = 0;
                                        $sql = "INSERT INTO SubPepSeqs (PeptideID,Position,Sequence) VALUES('$pepID','0','$leftFrag')";
                                        mysql_query($sql);
                                        $id = mysql_insert_id();
                                        if($tabData[12] > 3) {
                                                $len = $tabData[13] - strlen($tabData[12]) * 3;
                                        } else {
                                                $len = $tabData[13] + strlen($tabData[12]) * 3;
                                        }
                                        $sql = "INSERT INTO Locations (SubPepSeqsID,SourceID,Reading_Frame,Start,End,Type) VALUES('$id','$srcID','$tabData[12]','$tabData[13]','$len','genomic')";
                                        mysql_query($sql);
                                        $sql = "INSERT INTO SubPepSeqs (PeptideID,Position,Sequence) VALUES('$pepID','1','$tabData[18]')";
                                        mysql_query($sql);
                                        $id = mysql_insert_id();
                                        if($tabData[19] > 3) {
                                                $len = $tabData[20] - strlen($tabData[19]) * 3;
                                        } else {
                                                $len = $tabData[20] + strlen($tabData[19]) * 3;
                                        }
                                        $sql = "INSERT INTO Locations (SubPepSeqsID,SourceID,Reading_Frame,Start,End,Type) VALUES('$id','$srcID','$tabData[19]','$tabData[20]','$len','genomic')";
                                        mysql_query($sql);
                                }
                                $sql = "UPDATE Identifications SET PeptideID='$pepID' WHERE ID='$identID'";
                                mysql_query($sql);
                                my_delete("PepProt","PeptideID",$pepID);
                MapPeptide($peptide,$pepID);
                                $sql="DELETE FROM Scores WHERE IdentificationID='$identID' AND SoftwareID='$insert[0]'";
                                mysql_query($sql);
                                $sql = "INSERT INTO Scores (Name,Value,IdentificationID,SoftwareID) VALUES('xcorr','$xcorr','$identID','$insert[0]')";
                                mysql_query($sql);
                                $sql = "INSERT INTO Scores (Name,Value,IdentificationID,SoftwareID) VALUES('deltacn','$newDcn','$identID','$insert[0]')";
                                mysql_query($sql);
                                $sql = "INSERT INTO Scores (Name,Value,IdentificationID,SoftwareID) VALUES('position','$tabData[23]]','$identID','$insert[0]')";
                                mysql_query($sql);
                                my_delete("Modifications","IdentificationID",$identID);
                                for($i=0; $i<$modCount; $i++) {
                                         $mod = $modifications[$i];
                                        $sql = "INSERT INTO Modifications (Position,AminoAcid) VALUES($mod[1],$mod[0])";
                                }
                        }
                        if($deleteIt || !$better) {
                                 //if the identification was not significantly better than the new compared one,
                                 //it was delted. Take care of associated tables.
                                if($dbXCorr == $xcorr) {
                                        echo". duplicate entry .. ignoring .. data row processed.<br>";
                                        return;
                                }
                                if(!$deleteIt) {
                                         echo ". data row processed.<br>";
                                        return;
                                }
                                                                  echo". deleting due to bad DeltaCn .";
                            my_delete("PepProt","PeptideID",$oldPepID);
                                my_delete("PepProt","PeptideID",$pepID);
                                $sql="DELETE FROM Locations WHERE SubPepSeqsID IN (SELECT ID FROM SubPepSeqs WHERE PeptideID='$oldPepID')";
                                mysql_query($sql);
                                my_delete("SubPepSeqs","PeptideID",$oldPepID);
                                my_delete("SubPepSeqs","PeptideID",$pepID);
                                my_delete("Identifications","ID",$identID);
                                my_delete("Peptides","ID",$oldPepID);
                                my_delete("Peptides","ID",$pepID);
                                my_delete("Scores","IdentificationID",$identID);
                        }
                }
        } else { //Entry didn/t exist yet.
                echo"New spectrum .";
                $insertIt = true;
                if(!CheckScores($insert[1],$charge,"xcorr",$xcorr)) {
                         echo". rejected due to XCorr .. data row processed.<br>";
                         my_delete("Peptides","ID","$pepID");
                         my_delete("Identifications","ID","$identID");
                        return;
                }
                if(!CheckScores($insert[1],$charge,"deltacn",$tabData[22])){
                         echo". rejected due to DeltaCn .. data row processed.<br>";
                         my_delete("Peptides","ID","$pepID");
                         my_delete("Identifications","ID","$identID");
                        return;
                }
                $sql = "INSERT INTO Scores (Name,Value,IdentificationID,SoftwareID) VALUES('xcorr','$xcorr','$identID','$insert[0]')";
                mysql_query($sql);
                $sql = "INSERT INTO Scores (Name,Value,IdentificationID,SoftwareID) VALUES('deltacn','$tabData[22]','$identID','$insert[0]')";
                mysql_query($sql);
                $sql = "INSERT INTO Scores (Name,Value,IdentificationID,SoftwareID) VALUES('position','$tabData[23]]','$identID','$insert[0]')";
                if(MapPeptide($peptide,$pepID))
                        echo". mapped to gene model .";
                else
                        echo". not mappable to gene model .";
                for($i=0; $i<$modCount; $i++) {
                         $mod = $modifications[$i];
                        $sql = "INSERT INTO Modifications (Position,AminoAcid) VALUES($mod[1],$mod[0])";
                        mysql_query($sql);
                }
        }
        if($intron && $insertIt) {
                $rs1 = GetResultTable("ID","SubPepSeqs","PeptideID='$pepID'");
                if(!$rs1) {
                        $sql = "INSERT INTO SubPepSeqs (PeptideID,Position,Sequence) VALUES('$pepID','0','$leftFrag')";
                        mysql_query($sql);
                        $id = mysql_insert_id();
                        $db = $GLOBALS['database'];
                        $rs2 = GetResultTable("ID","Sources","Location LIKE '%$db%'");
                        if($rs2) {
                                $rs2 = $rs2[0];
                                $srcID = $rs2[0];
                        } else
                                $srcID = 0;
                        $tmp = $tabData[13];
                        settype($tmp,"integer");
                        if($tabData[12] > 3) {
                                $len = $tabData[13] - strlen($tabData[12]) * 3;
                        } else {
                                $len = $tabData[13] + strlen($tabData[12]) * 3;
                        }
                        $sql = "INSERT INTO Locations (SubPepSeqsID,SourceID,Reading_Frame,Start,End,Type) VALUES('$id','$srcID','$tabData[12]','$tabData[13]','$len','genomic')";
                        $rs = mysql_query($sql);
                        if(!$rs)
                                echo"<br>Couldn't insert into Loc: " . mysql_error() ."<br>";
                        $sql = "INSERT INTO SubPepSeqs (PeptideID,Position,Sequence) VALUES('$pepID','1','$tabData[18]')";
                        $rs = mysql_query($sql);
                        $id = mysql_insert_id();
                        if($tabData[19] > 3) {
                                $len = $tabData[20] - strlen($tabData[19]) * 3;
                        } else {
                                $len = $tabData[20] + strlen($tabData[19]) * 3;
                        }
                        $sql = "INSERT INTO Locations (SubPepSeqsID,SourceID,Reading_Frame,Start,End,Type) VALUES('$id','$srcID','$tabData[19]','$tabData[20]','$len','genomic')";
                        $rs = mysql_query($sql);
                        if(!$rs)
                                echo"<br>Couldn't insert into Loc: " . mysql_error() ."<br>";
                }
        }
        echo". data row processed.<br>";
        return($identID);
}
function GetScore($identID,$name) {
        $sql="SELECT * FROM Scores WHERE IdentificationID='$identID' AND Name='$name'";
        $rs=GetResultTableSQL($sql);
        if($rs) {
                return($rs[0][2]);
        } else
                return(0);
}
function CalculateTic($spec) {
        return(-1);
}
////////////////////////////////////////////////////////////////////////
////                                                                ////
////                    Import Ams results                                ////
////                                                                ////
////////////////////////////////////////////////////////////////////////
function ImportAms($path) {
//    0           1        2     3         4         5         6         7
//spectrum_id!software!charge!meas_mass!cal_mass!delta_mass!scores!sequence_in!
//     8            9             10           11       12         13     14     15    16
//sequence_out!left_fragment!right_fragment!left_pos!right_pos!left_rf!right_rf!tic!database!
//17       18         19
//reference!spectrum!search_string!
        $curdate = $GLOBALS['curdate'];
    $ok = false;
        $problems = array();
        $probCount = 0;
        $farr = file($path);
    array_shift($farr);
    foreach($farr as $line) {
                $str1 = str_replace("Î","!",$line);
            $str2 = str_replace("|","!",$str1);
            $str = str_replace("\t","!",$str2);
            $tabData = explode("!",$str,20);
            $dtaFile = $tabData[0];
            $charge = $tabData[2];
            //Need to set the visibility at this point.
            $ok = CheckConventions($dtaFile);
            if(!$ok) {
                        $problems[$probCount++] = $line;
                        continue;
            }
            $insert = GetSoftware($tabData[1]);            //$insert = array($softID,$thresholds);
            if(!$insert)
                    die("Please enter the software you used for this identification into the database first.<br>Software used: Sequest<br>");
            //The scores are located in $tabData[6]:: Name:Value,
            $tmp = $tabData[6];
            echo"$tmp, ";
            $tmpScores = explode(",",ltrim(rtrim(trim($tmp))));
            $scores = array();
            for($i=0; $i<count($tmpScores); $i++) {
                        list($name,$value) = split(":",$tmpScores[$i]);
                        if($name == "deltacn") {
                                if($value == "0"){
                                        $value=1;
                                }
                        }
                        $test = CheckScores($insert[1],$charge,$name,$value);
                    if(!$test) {
                                $problems[$probCount++] = $line;
                                continue;
                        } //if(!$test)
                        $scores[$i] = array($name,$value);
                }
                echo"$tabData[1]<br>";
                if(!$test)
                        continue;        //Continue this loop, too.
            if((strpos($tabData[1],"Sequest") !== false) && (strpos($tabData[1],"GPF") === false)) {
//  0     1         2      3       4      5     6        7      8     9       10      11   12
//NameÎDta_FileÎDatabaseÎChargeÎPeptideÎMassÎPositionÎDeltaCnÎXCorrÎDeltaMÎIon_CountÎTICÎReference
                        echo"Found sequest<br>";
                         $newTab = array();
                         $newTab[0] = "Transfer"; $newTab[1] = $tabData[0]; $newTab[2] = $tabData[16];
                         $newTab[3] = $tabData[2]; $newTab[4] = $tabData[8];  $newTab[5] = $tabData[3];
                         for($i = 0; $i < count($scores); $i++) {
                                if($scores[$i][0] == "xcorr")
                                        $newTab[8] = $scores[$i][1];
                                if($scores[$i][0] == "deltacn")
                                        $newTab[7] = $scores[$i][1];
                                if($scores[$i][0] == "position")
                                        $newTab[6] = $scores[$i][1];
                                if($scores[$i][0] == "ioncount")
                                        $newTab[10] = $scores[$i][1];
                                if($scores[$i][0] == "tic")
                                        $newTab[11] = $scores[$i][1];
                        }
                        $newTab[9] = abs($tabData[3] - $tabData[4]);
                        $newTab[12] = $tabData[17];
                        if($newTab[6] == "")
                                $newTab[6] == 1;
                        if($newTab[10] == "")
                                $newTab[10] = -1;
                        if($newTab[11] == "")
                                $newTab[11] = CalculateTic($tabData[18]);
                        $identID = ImportSequestRow($newTab);
                        $sql = "UPDATE Identifications SET SpecData='$tabData[18]' WHERE ID='$identID'";
                        $rs = mysql_query($sql);
                        if(!$rs)
							echo"$sql " . mysql_error() . "<br>";
                        continue;
                }
                if((strpos($tabData[1],"Sequest") !== false) && (strpos($tabData[1],"GPF") !== false))         {
                 echo"Found GPF<br>";
//        0          1        2       3       4        5      6      7         8         9       10
//Base_NameÎCalc_MassÎChargeÎDatabaseÎDeltaMÎDta_FileÎGPF_RRÎGPF_ScoreÎGPF_XCorrÎIntronÎIon_C
//                        11          12
//ountÎLeft_FragmentÎLeft_RFÎ
//    13          14         15   16      17        18                19     20         21
//Left_StartÎMeas_MassÎPeptideÎQueryÎReferenceÎRight_FragmentÎRight_RFÎRight_StartÎScaffoldÎS
//        22      23      24     25
//eq_dCNÎSeq_PosÎSeq_XCorrÎTICÎ
//    26
//Search_String
                        $newTab = array();
                        $newTab[0] = "Transfer"; $newTab[1] = $tabData[4]; $newTab[2] = $tabData[2];
                        $newTab[3] = $tabData[16]; $newTab[4] = abs($tabData[3] - $tabData[4]);
                        $newTab[5] = $tabData[0];
                        if(strlen($tabData[9]) > 0) $newTab[9] = 1;
                        $newTab[6] = -1; $newTab[7] = -1; $newTab[8] = -1; $newTab[10] = -1;
                        $newTab[22] = -1; $newTab[23] = 1; $newTab[24] = -1; $newTab[25] = -1;
                         for($i = 0; $i < count($scores); $i++) {
                                if($scores[$i][0] == "gpf_rr")
                                        $newTab[6] = $scores[$i][1];
                                if($scores[$i][0] == "gpf_score")
                                        $newTab[7] = $scores[$i][1];
                                if($scores[$i][0] == "gpf_xcorr")
                                        $newTab[8] = $scores[$i][1];
                                if($scores[$i][0] == "xcorr")
                                        $newTab[24] = $scores[$i][1];
                                if($scores[$i][0] == "deltacn")
                                        $newTab[22] = $scores[$i][1];
                                if($scores[$i][0] == "position")
                                        $newTab[23] = $scores[$i][1];
                                if($scores[$i][0] == "ioncount")
                                        $newTab[10] = $scores[$i][1];
                                if($scores[$i][0] == "tic")
                                        $newTab[25] = $scores[$i][1];
                        }
                        if($newTab[10] == "")
                                $newTab[10] = -1;
                        if($newTab[25] == "")
                                $newTab[25] = CalculateTic($tabData[18]);
                        $newTab[11] = $tabData[9]; $newTab[12] = $tabData[13];
                        $newTab[13] = $tabData[11]; $newTab[14] = $tabData[3];
                        $newTab[15] = $tabData[8]; $newTab[16] = $tabData[7];
                        $newTab[17] = $tabData[17]; $newTab[18] = $tabData[10];
                        $newTab[19] = $tabData[14]; $newTab[20] = $tabData[12];
                        $newTab[21] = $tabData[17]; $newTab[26] = $tabData[19];
                        $identID = ImportGPFRow($newTab);
                        $sql = "UPDATE Identifications SET SpecData='$tabData[18]' WHERE ID='$identID'";
                        $rs = mysql_query($sql);
                        if(!$rs)
							echo"$sql " . mysql_error() . "<br>";
                        continue;
                }
////////////////////////////////////////////////////////////////////////////////////////////
//Here it is clear that Sequest (GPF validated with Sequest, too) is out of the equation.
//Therfore the below only imports new data from AMS files that are not from Sequest or GPF.
////////////////////////////////////////////////////////////////////////////////////////////
                $modifications = array();
                $modCount = 0;
                $peptide = $tabData[8];
                //echo"$peptide before<br>";
                if(($pos = strpos($peptide,"#")) > 0) {
                $peptide = str_replace("#","",$peptide);
                $modifications[$modCount++] = array($peptide[$pos-1],$pos-1);
        }
                if(($pos = strpos($peptide,"@")) > 0) {
                $peptide = str_replace("@","",$peptide);
                $modifications[$modCount++] = array($peptide[$pos-1],$pos-1);
        }
                if(($pos = strpos($peptide,"&")) > 0) {
                $peptide = str_replace("&","",$peptide);
                $modifications[$modCount++] = array($peptide[$pos-1],$pos-1);
        }
                if(($pos = strpos($peptide,"%")) > 0) {
                $peptide = str_replace("%","",$peptide);
                $modifications[$modCount++] = array($peptide[$pos-1],$pos-1);
        }
                if(($pos = strpos($peptide,"$")) > 0) {
                $peptide = str_replace("$","",$peptide);
                $modifications[$modCount++] = array($peptide[$pos-1],$pos-1);
        }
                if(($pos = strpos($peptide,"*")) > 0) {
                $peptide = str_replace("*","",$peptide);
                $modifications[$modCount++] = array($peptide[$pos-1],$pos-1);
        }
        //        echo"$peptide after<br>";
                $calc_mass = $tabData[4];
                $pepID = 0;
                $newPep = false;
                $rs = GetResultTable("ID","Peptides","Sequence='$peptide'");
                if($rs) {
                        $rs = $rs[0];
                        $pepID = $rs[0];
                } else {
                        $sql = "INSERT INTO Peptides (Sequence) VALUES('$peptide')";
                        $newPep = true;
                        mysql_query($sql);
                        $pepID = mysql_insert_id();
                        //echo"Peptide inserted $pepID";
                }
                //Need peptideID here.
                $ret = InsertIdentification($dtaFile,$charge,$calc_mass,$tabData[3],$insert[0],$ok[7],$pepID,$tabData[18]);
////////////////////////////
                $identID = $ret[1];
                $dbXCorr = 0;
                $deleteIt = false;
                if($ret[0]) {
                         echo"Spectrum exists already .";
                        //An identification for this spectrum exists for the selected software already; check if the new one is better.
                        $rs = GetResultTable("*","Scores","IdentificationID='$identID'");
                        $newDcn = 0;
                        if($rs) {
                                 $worse = false;
                                 $better = false;
                                for($i=0; $i<count($rs); $i++) {
                                        $row = $rs[$i];
                                        for($t=0; $t<count($scores); $t++) {
                                                if($scores[$t][0] == $row[1]) {        //$row contains 1 stored score
                                                         $res=GetResultTableSQL("SELECT t.* FROM ( Software AS s INNER JOIN Thresholds AS ts ON ts.SoftwareID=s.ID ) INNER JOIN Threshold AS t on t.ThresholdID=ts.ID WHERE ts.UserID='$uid' AND t.Name='".$scores[$t][0]."' AND s.Name='$tabData[1]'");
                                                         if(!$res) {
                                                                 $res=GetResultTableSQL("SELECT t.* FROM ( Software AS s INNER JOIN Thresholds AS ts ON ts.SoftwareID=s.ID ) INNER JOIN Threshold AS t on t.ThresholdID=ts.ID WHERE ts.Default='1' AND t.Name='".$scores[$t][0]."' AND s.Name='$tabData[1]'");
                                                        }
                                                        if(Compare($scores[$t][1],$res[0][3],$row[2])) {
                                                                //the new identification is better, insert it.
                                                                $better = true;
                                                                echo". better scores found .";
                                                        } else {
                                                                 echo". worse scores found .. ignoring .. data row processed.<br>";
                                                                 $worse = true;
                                                                 break;
                                                        }
                                                }
                                                if($worse)
                                                        break;
                                        }
                                        if($worse)
                                                break;
                                }
                                if($worse)
                                        continue;
                                if($better) {
                                         echo". will process .. deleting old data .";
                                         $op = GetResultTable("PeptideID","Identifications","ID=$identID");
                                        $oldPepID=$op[0][0];
                                        my_delete("PepProt","PeptideID",$oldPepID);
                                        $sql="DELETE FROM Locations WHERE SubPepSeqsID IN (SELECT ID FROM SubPepSeqs WHERE PeptideID='$oldPepID')";
                                        mysql_query($sql);
                                        my_delete("SubPepSeqs","PeptideID",$oldPepID);
                                        my_delete("Peptides","ID",$oldPepID);
                                        my_delete("Scores","IdentificationID",$identID);
                                        echo". deleted .. inserting new data .";
                                         $sql = "UPDATE Identifications SET Mass_Calc='$calc_mass', Mass_Obs='$tabData[5]', Identifications.Date='$curdate', PeptideID='$pepID' WHERE ID='$identID'";
                                        mysql_query($sql);
                                        if(($tabData[9] != "") && ($tabData[10] != "")) {
                                                $db = $GLOBALS['database'];
                                                $rs2 = GetResultTable("ID","Sources","Location LIKE '%$db%'");
                                                if($rs2) {
                                                        $rs2 = $rs2[0];
                                                        $srcID = $rs2[0];
                                                } else
                                                        $srcID = 0;
                                                $sql="INSERT INTO SubPepSeqs (PeptideID,Position,Sequence) VALUES('$pepID','0','$tabData[9]')";
                                                mysql_query($sql);
                                                $subpepseqID = mysql_insert_id();
                                                if($tabData[13] > 3) {
                                                        $len = $tabData[11] - strlen($tabData[13]) * 3;
                                                } else {
                                                        $len = $tabData[11] + strlen($tabData[13]) * 3;
                                                }
                                                $sql = "INSERT INTO Locations (SubPepSeqsID,SourceID,Reading_Frame,Start,End,Type) VALUES('$subpepseqID','$srcID','$tabData[13]','$tabData[11]','$len','genomic')";
                                                mysql_query($sql);
                                                $sql="INSERT INTO SubPepSeqs (PeptideID,Position,Sequence) VALUES('$pepID','1','$tabData[10]')";
                                                mysql_query($sql);
                                                $subpepseqID = mysql_insert_id();
                                                if($tabData[14] > 3) {
                                                        $len = $tabData[12] - strlen($tabData[14]) * 3;
                                                } else {
                                                        $len = $tabData[12] + strlen($tabData[14]) * 3;
                                                }
                                                $sql = "INSERT INTO Locations (SubPepSeqsID,SourceID,Reading_Frame,Start,End,Type) VALUES('$subpepseqID','$srcID','$tabData[14]','$tabData[12]','$len','genomic')";
                                                mysql_query($sql);
                                        }
                    MapPeptide($peptide,$pepID);
                                        for($i=0; $i<count($scores); $i++) {
                                                 $score = $scores[$i];
                                                $sql = "INSERT INTO Scores (Name,Value,IdentificationID,SoftwareID) VALUES('$score[0]','$score[1]','$identID','$insert[0]')";
                                                mysql_query($sql);
                                        }
                                        my_delete("Modifications","IdentificationID",$identID);
                                        for($i=0; $i<$modCount; $i++) {
                                                 $mod = $modifications[$i];
                                                $sql = "INSERT INTO Modifications (Position,AminoAcid) VALUES($mod[1],$mod[0])";
                                        }
                                        echo". inserted .";
                                }
                        }
                } else { //Entry didn/t exist yet.
                        echo"New spectrum .";
                        $worse = false;
                        for($i=0; $i<count($scores); $i++) {
                                 $score = $scores[$i];
                                 if(!CheckScores($insert[1],$charge,$score[0],$score[1])) {
                                        $worse = true;
                                        break;
                                }
                        }
                        if($worse) {
                                 echo". thresholds not met .. ignoring .. data row processed.<br>";
                                continue;
                        }
                        echo". thresholds surpassed .. processing .";
                        for($i=0; $i<count($scores); $i++) {
                                 $score = $scores[$i];
                                $sql = "INSERT INTO Scores (Name,Value,IdentificationID,SoftwareID) VALUES('$score[0]','$score[1]','$identID','$insert[0]')";
                                mysql_query($sql);
                        }
                        if(($tabData[9] != "") && ($tabData[10] != "")) {
                                $db = $GLOBALS['database'];
                                $rs2 = GetResultTable("ID","Sources","Location LIKE '%$db%'");
                                if($rs2) {
                                        $rs2 = $rs2[0];
                                        $srcID = $rs2[0];
                                } else
                                        $srcID = 0;
                                $sql="INSERT INTO SubPepSeqs (PeptideID,Position,Sequence) VALUES('$pepID','0','$tabData[9]')";
                                mysql_query($sql);
                                $subpepseqID = mysql_insert_id();
                                if($tabData[13] > 3) {
                                        $len = $tabData[11] - strlen($tabData[13]) * 3;
                                } else {
                                        $len = $tabData[11] + strlen($tabData[13]) * 3;
                                }
                                $sql = "INSERT INTO Locations (SubPepSeqsID,SourceID,Reading_Frame,Start,End,Type) VALUES('$subpepseqID','$srcID','$tabData[13]','$tabData[11]','$len','genomic')";
                                mysql_query($sql);
                                $sql="INSERT INTO SubPepSeqs (PeptideID,Position,Sequence) VALUES('$pepID','1','$tabData[10]')";
                                mysql_query($sql);
                                $subpepseqID = mysql_insert_id();
                                if($tabData[14] > 3) {
                                        $len = $tabData[12] - strlen($tabData[14]) * 3;
                                } else {
                                        $len = $tabData[12] + strlen($tabData[14]) * 3;
                                }
                                $sql = "INSERT INTO Locations (SubPepSeqsID,SourceID,Reading_Frame,Start,End,Type) VALUES('$subpepseqID','$srcID','$tabData[14]','$tabData[12]','$len','genomic')";
                                mysql_query($sql);
                        }
                        for($i=0; $i<$modCount; $i++) {
                                 $mod = $modifications[$i];
                                $sql = "INSERT INTO Modifications (Position,AminoAcid) VALUES($mod[1],$mod[0])";
                                mysql_query($sql);
                        }
                }
                if(MapPeptide($peptide,$pepID))
                        echo". mapped peptide to genemodels .";
                else
                        echo". couldn't map peptdie to genemodels .";
                echo". data row processed.<br>";
        } // foreach($farr as $line) {
        return(true);
}
////////////////////////////////////////////////////////////////////////
////                                                                ////
////                    Import Sequest results                      ////
////                                                                ////
////////////////////////////////////////////////////////////////////////
function ImportSequest($path) {
//  0     1         2      3       4      5     6        7      8     9       10      11   12
 //NameÎDta_FileÎDatabaseÎChargeÎPeptideÎMassÎPositionÎDeltaCnÎXCorrÎDeltaMÎIon_CountÎTICÎReference
    $ok = false;
        $problems = array();
        $probCount = 0;
        $farr = file($path);
    array_shift($farr);
    foreach($farr as $line) {
                $str1 = str_replace("Î","!",$line);
            $str2 = str_replace("|","!",$str1);
            $str = str_replace("\t","!",$str2);
            $tabData = explode("!",$str,13);
            ImportSequestRow($tabData);

        } //foreach($farr as $line)
        $sql="DELETE FROM ModificationList WHERE ID NOT IN (SELECT ModificationListID FROM Modifications)";
        mysql_query($sql);
          return(true);
}
function ImportSequestRow($tabData) {
         $curdate = $GLOBALS['curdate'];
    $dtaFile = $tabData[1];
        //Need to set the visibility at this point.
    $ok = CheckConventions($dtaFile);
    if(!$ok) {
                $problems[$probCount++] = $line;
                return;
    }
    //               0        1      2         3        4             5       6          7      8    9    10      11
        //$ok = array($initials,$uID,$separation,$SepID,$fractionation,$FracID,$experiment,$ExpID,$mass,$pi,$fscan,$lscan,$charge,$ext);
        //If we reached here than SepID, FracID, and ExpID are known and we can assume that the user is OK to enter data.
    //Before inserting an Identification we need to find which software did it and retrieve the id.
    //This old style import cannot handle the above data therefore we just assume it was done by Sequest.
    $insert = GetSoftware("Sequest");
    //$insert = array($softID,$thresholds);
    if(!$insert) {
            die("Please enter the software you used for this identification into the database first.<br>Software used: Sequest<br>");
    }
            //At this point the scores and the thresholds should be compared and if ok inserted.
            //Data for table Identifications:
            //Spectrum = $dtaFile, Charge, Mass_Calc, Mass_Obs, SoftwareID = $SoftID, ExperimentID = $ExpID
        $charge = $tabData[3];
        $xcorr = $tabData[8];
    $test = CheckScores($insert[1],$charge,"xcorr",$xcorr);
        if(!$test) {
                $problems[$probCount++] = $line;
                return;
        } //if(!$test)
        $modifications = array();
        $modCount = 0;
        $peptide = $tabData[4];
        //echo"$peptide before<br>";
        if(($pos = strpos($peptide,"#")) > 0) {
            $peptide = str_replace("#","",$peptide);
            $modifications[$modCount++] = array($peptide[$pos-1],$pos-1);
    }
        if(($pos = strpos($peptide,"@")) > 0) {
            $peptide = str_replace("@","",$peptide);
            $modifications[$modCount++] = array($peptide[$pos-1],$pos-1);
    }
        if(($pos = strpos($peptide,"&")) > 0) {
            $peptide = str_replace("&","",$peptide);
            $modifications[$modCount++] = array($peptide[$pos-1],$pos-1);
    }
        if(($pos = strpos($peptide,"%")) > 0) {
            $peptide = str_replace("%","",$peptide);
            $modifications[$modCount++] = array($peptide[$pos-1],$pos-1);
    }
        if(($pos = strpos($peptide,"$")) > 0) {
            $peptide = str_replace("$","",$peptide);
            $modifications[$modCount++] = array($peptide[$pos-1],$pos-1);
    }
        if(($pos = strpos($peptide,"*")) > 0) {
            $peptide = str_replace("*","",$peptide);
            $modifications[$modCount++] = array($peptide[$pos-1],$pos-1);
    }
//        echo"$peptide after<br>";
        $calc_mass = $tabData[5]+$tabData[9];
        $pepID = 0;
        $newPep = false;
        $rs = GetResultTable("ID","Peptides","Sequence='$peptide'");
        if($rs) {
                $rs = $rs[0];
                $pepID = $rs[0];
        } else {
                $sql = "INSERT INTO Peptides (Sequence) VALUES('$peptide')";
                $newPep = true;
                mysql_query($sql);
                $pepID = mysql_insert_id();
                //echo"Peptide inserted $pepID";
        }
        //Need peptideID here.
        $ct = GetResultTableSQL("SELECT * FROM (Identifications AS i INNER JOIN Peptides AS p ON p.ID=i.PeptideID) INNER JOIN Software AS s ON s.ID=i.SoftwareID WHERE Spectrum='$dtaFile' AND Sequence <> '$peptide' AND s.Name='GPF-Sequest'");
        if($ct) {
                 $dr = $ct[0];
                 if($charge == $dr[2]) {
                        //There is a competing identification with a different sequence.
                        $dbXCorr = GetScore($dr[0],"xcorr",$charge);
                        if($dbXCorr < $xcorr)
                                $newDcn = 1-$dbXCorr/$xcorr;
                        else
                                $newDcn = 1-$xcorr/$dbXCorr;
                        $delold = false;
                        $goon = false;
                        if(GetThreshold("Sequest","deltacn",$charge,$newDcn)) {
                                 if(($xcorr - $dbXCorr) > 0.00001) {
                                        //Better identification found. Get rid of old information and goon with normal procedure.
                                        echo"New spectrum better than competing GPF identification .";
                                        $delold = true;
                                        $goon = true;

                                } else {
                                        if(abs($dbXCorr - $xcorr) <= 0.00001) { //Two doubles may not be equal
                                                //Equal valid
                                                echo"New spectrum better than competing GPF identification .";
                                                $goon = true;
                                                $delold = true;
                                        } else {
                                                //Clearly worse so ignore
                                                echo"Worse than a competing GPF identification .. ignoring .. data row processed.<br>";
                                                return;
                                        }
                                }
                        } else {
                                //delete the existing identification.
                                echo"Equally unvalid as a competing GPF identification .";
                                $delold = true;
                                $goon = false;
                        }
                        if($delold) {
                                echo". deleting old identification .";
                                $oldPepID=$dr[7];
                                my_delete("PepProt","PeptideID",$oldPepID);
                                $sql="DELETE FROM Locations WHERE SubPepSeqsID IN (SELECT ID FROM SubPepSeqs WHERE PeptideID='$oldPepID')";
                                mysql_query($sql);
                                my_delete("SubPepSeqs","PeptideID",$oldPepID);
                                my_delete("Identifications","ID",$dr[0]);
                                my_delete("Peptides","ID",$oldPepID);
                                my_delete("Scores","IdentificationID",$dr[0]);
                                echo". deleted .";
                        }
                        if($goon) {
                                 echo". inserting the new data below.<br>";
                        } else {
                                echo". data row processed.<br>";
                                return;
                        }
                }
        }
        $ret = InsertIdentification($dtaFile,$charge,$calc_mass,$tabData[5],$insert[0],$ok[7],$pepID);
    if($tabData[7] == 0) { //Account for strange deltaCn usage in Sequest.
                $tabData[7] = GetThresholdVal($insert[0],"deltacn",$charge);
                if($tabData[7] == false)
                        $tabData[7] = 0.000001;
    }
    //$ret = array($existed,$iID);
        $identID = $ret[1];
        $dbXCorr = 0;
        $deleteIt = false;
        if($ret[0]) {
                 echo"Spectrum exists already .";
                //An identification for this spectrum exists for the selected software already; check if the new one is better.
                $rs = GetResultTable("*","Scores","IdentificationID='$identID'");
                $newDcn = 0;
                if($rs) {
                         $better = false;
                        for($i=0; $i<count($rs); $i++) {
                                $row = $rs[$i];
                                if($row[1] == "xcorr") {
                                        $dbXCorr = $row[2];
                                        //if($dbXCorr < $xcorr) {
                                        if(($xcorr - $dbXCorr) > 0.00001) {
                                                //Better identification found. Check whether dcn is also valid.
                                                echo". better identification found .";
                                                $newDcn = 1-$dbXCorr/$xcorr;
                                                //echo"1-$dbXCorr/$xcorr=$newDcn<br>";
                                                if(GetThreshold("Sequest","deltacn",$charge,$newDcn)) {
                                                        echo". accepting .";
                                                        $better = true;
                                                } else {
                                                         $deleteIt = true;
                                                        $better = false;
                                                }
                                        } else {
                                                 //if($dbXCorr == $xcorr) {
                                                 if(abs($dbXCorr - $xcorr) <= 0.00001){
                                                          $deleteIt = false;
                                                          $better = false;
                                                         break;
                                                 }
                                                 echo". worse identification encountered .";
                                                $newDcn = 1-$xcorr/$dbXCorr;
                                                if(!GetThreshold("Sequest","deltacn",$charge,$newDcn)) {
                                                         $deleteIt = true;
                                                         $better = false;
                                                } else {
                                                         my_delete("Peptides","ID",$pepID);
                                                        echo ". deleting temporary entries .";
                                                }
                                        }
                                }
                                if($better || $deleteIt){
                                        break;
                                }
                        }
                        $rt = GetResultTable("PeptideID","Identifications","ID='$identID'");
                        $oldPepID = $rt[0][0];
                        if($oldPepID <= 0)
                                echo". problem with oldPepID .";
                        if($better) {
                                 echo". processing .";
                                $sql = "UPDATE Identifications SET Mass_Calc='$calc_mass', Mass_Obs='$tabData[5]', Identifications.Date='$curdate' WHERE ID='$identID'";
                                mysql_query($sql);
                                //Alright, let's get rid of the old data and overwrite with new data.
                                my_delete("Peptides","ID",$oldPepID);
                                $sql="DELETE FROM Locations WHERE SubPepSeqsID IN (SELECT ID FROM SubPepSeqs WHERE PeptideID='$oldPepID')";
                                mysql_query($sql);
                                my_delete("SubPepSeqs","PeptideId",$oldPepID);
                                my_delete("PepProt","PeptideID",$oldPepID);

                                $sql = "UPDATE Identifications SET PeptideID='$pepID' WHERE ID='$identID'";
                                mysql_query($sql);
                MapPeptide($peptide,$pepID);
                                $sql="DELETE FROM Scores WHERE IdentificationID='$identID' AND SoftwareID='$insert[0]'";
                                mysql_query($sql);
                                $sql = "INSERT INTO Scores (Name,Value,IdentificationID,SoftwareID) VALUES('xcorr','$xcorr','$identID','$insert[0]')";
                                mysql_query($sql);
                                $sql = "INSERT INTO Scores (Name,Value,IdentificationID,SoftwareID) VALUES('deltacn','$newDcn','$identID','$insert[0]')";
                                mysql_query($sql);
                                $sql = "INSERT INTO Scores (Name,Value,IdentificationID,SoftwareID) VALUES('position','$tabData[6]]','$identID','$insert[0]')";
                                mysql_query($sql);
                                my_delete("Modifications","IdentificationID",$identID);
                                for($i=0; $i<$modCount; $i++) {
                                         $mod = $modifications[$i];
                                        $sql = "INSERT INTO Modifications (Position,AminoAcid) VALUES($mod[1],$mod[0])";
                                }
                        }
                        if($deleteIt || !$better) {
                                 //if the identification was not significantly better than the new compared one,
                                 //it was delted. Take care of associated tables.
                                if($dbXCorr == $xcorr) {
                                        echo". duplicate entry .. ignoring.<br>";
                                        return;
                                }
                                if(!$deleteIt) {
                                         echo"<br>";
                                        return;
                                }
                                 echo". deleting due to bad DeltaCn .";
                            my_delete("PepProt","PeptideID",$oldPepID);
                                my_delete("PepProt","PeptideID",$pepID);
                                $sql="DELETE FROM Locations WHERE SubPepSeqsID IN (SELECT ID FROM SubPepSeqs WHERE PeptideID='$oldPepID')";
                                mysql_query($sql);
                                my_delete("SubPepSeqs","PeptideID",$oldPepID);
                                my_delete("SubPepSeqs","PeptideID",$pepID);
                                my_delete("Identifications","ID",$identID);
                                my_delete("Peptides","ID",$oldPepID);
                                my_delete("Peptides","ID",$pepID);
                                my_delete("Scores","IdentificationID",$identID);
                        }
                }
        } else { //Entry didn/t exist yet.
                echo"New spectrum .";
                if(!CheckScores($insert[1],$charge,"xcorr",$xcorr)) {
                         echo". rejected due to XCorr.<br>";
                         if($newPep)
                                 my_delete("Peptides","ID","$pepID");
                         my_delete("Identifications","ID","$identID");
                        return;
                }
                if(!CheckScores($insert[1],$charge,"deltacn",$tabData[7])){
                         echo". rejected due to DeltaCn.<br>";
                         if($newPep)
                                 my_delete("Peptides","ID","$pepID");
                         my_delete("Identifications","ID","$identID");
                        return;
                }
                $sql = "INSERT INTO Scores (Name,Value,IdentificationID,SoftwareID) VALUES('xcorr','$xcorr','$identID','$insert[0]')";
                mysql_query($sql);
                $sql = "INSERT INTO Scores (Name,Value,IdentificationID,SoftwareID) VALUES('deltacn','$tabData[7]','$identID','$insert[0]')";
                mysql_query($sql);
                $sql = "INSERT INTO Scores (Name,Value,IdentificationID,SoftwareID) VALUES('position','$tabData[6]]','$identID','$insert[0]')";
                if(MapPeptide($peptide,$pepID))
                        echo". mapped peptide to genemodels .";
                else
                        echo". couldn't map peptdie to genemodels .";
                for($i=0; $i<$modCount; $i++) {
                         $mod = $modifications[$i];
                        $sql = "INSERT INTO Modifications (Position,AminoAcid) VALUES($mod[1],$mod[0])";
                        mysql_query($sql);
                }
        }
        echo". data row processed<br>";
        return($identID);
}
function MapPeptide($sequence,$pepID) {
        $rs = GetResultTable("Proteins.ID","Sequences INNER JOIN Proteins ON Proteins.SequenceID = Sequences.ID","Sequence LIKE '%$sequence%'");
    if($rs) {
        for($i=0; $i<count($rs); $i++) {
            $row = $rs[$i];
            $sql = "INSERT INTO PepProt (ProteinID,PeptideID,Prob) VALUES('$row[0]','$pepID','50')";
            mysql_query($sql);
        }
        return(true);
    }
    return(false);
}
function GetThreshold($soft,$name,$charge,$testVal) {
         $uid = $GLOBALS['uID'];
        $rs = GetResultTable("*","(Software INNER JOIN Thresholds ON Software.ID = Thresholds.SoftwareID) INNER JOIN Threshold ON Thresholds.ID = Threshold.ThresholdID","Software.Name='$soft' AND Thresholds.UserID='$uid'");
    if($rs) {
        for($i=0; $i<count($rs); $i++) {
            $row = $rs[$i];
            //echo"($row[10] == $charge) && ($row[9] == 'charge') -- >";
            if(($row[10] == $charge) && ($row[9] == "charge")) {
                     //echo "found<br>";
                $rs1 = GetResultTable("Threshold.*","(Software INNER JOIN Thresholds ON Software.ID = Thresholds.SoftwareID) INNER JOIN Threshold ON Thresholds.ID = Threshold.ThresholdID","Software.Name='$soft' AND Threshold.ThresholdID='$row[3]' AND Threshold.Name='$name'");
                if($rs1) {
                    $rs1 = $rs1[0];
                    $b = Compare($testVal,$rs1[3],$rs1[2]);
                                        //echo"Compare($testVal,$rs1[3],$rs1[2])=$b<br>";
                    return($b);
                } else
                        echo"Entry to compare not found<br>" . mysql_error();
            }
            //echo"missed <br>";
        }
    } else
            echo"Couldn't compare<br>" . mysql_error();
    return(false);
}
function GetThresholdVal($softID,$name,$charge) {
          $uid = $GLOBALS['uID'];
        $rs = GetResultTable("*","(Software INNER JOIN Thresholds ON Software.ID = Thresholds.SoftwareID) INNER JOIN Threshold ON Thresholds.ID = Threshold.ThresholdID","Software.ID='$softID' AND Thresholds.UserID='$uid'");
    if($rs) {
        for($i=0; $i<count($rs); $i++) {
            $row = $rs[$i];
            if(($row[10] == $charge) && ($row[9] == "charge")) {
                $rs1 = GetResultTable("Threshold.*","(Software INNER JOIN Thresholds ON Software.ID = Thresholds.SoftwareID) INNER JOIN Threshold ON Thresholds.ID = Threshold.ThresholdID","Software.ID=\"$softID\" AND Threshold.ThresholdID=\"$row[3]\" AND Threshold.Name=\"$name\"");
                if($rs1) {
                    $rs1 = $rs1[0];
                    return($rs1[0]);
                }
            }
        }
    }
    return($identID);
}
function my_comp_delete($delTable,$checkProp,$compTable,$compProp) {
        $sql="DELETE FROM $delTable WHERE $chekProp NOT IN (SELECT $compProp FROM $compTable)";
        mysql_query($sql);
}
function my_delete($table,$col,$val) {
        $sql = "DELETE FROM $table WHERE $col='$val'";
        mysql_query($sql);
}
function InsertIdentification($spec,$charge,$massC,$massM,$softID,$expID,$pepID,$SpecData="") {
         $curdate = $GLOBALS['curdate'];
         $iID = 0;
         $existed = false;
        $rs = GetResultTable("*","Identifications","Spectrum='$spec' AND SoftwareID='$softID'");
        if(!$rs) {
                 if($SpecData != "")
                         $sql = "INSERT INTO Identifications (Spectrum,Charge,Mass_Calc,Mass_Obs,SoftwareID,ExperimentID,PeptideID,Date,SpecData) VALUES('$spec','$charge','$massC','$massM','$softID','$expID','$pepID','$curdate','$SpecData')";
                 else
                         $sql = "INSERT INTO Identifications (Spectrum,Charge,Mass_Calc,Mass_Obs,SoftwareID,ExperimentID,PeptideID,Date) VALUES('$spec','$charge','$massC','$massM','$softID','$expID','$pepID','$curdate')";
                $rs = mysql_query($sql);
                if($rs) {
                        $iID = mysql_insert_id();
                } else {
                        echo"Couldn't insert " . mysql_error() . "<br>";
                }
        } else {
                //A score for this spectrum already exists.
                $existed = true;
                $rs = $rs[0];
                $iID = $rs[0];
        }
        $ret = array($existed,$iID);
        return($ret);
}

function Compare($testVal, $sign, $value) {
    switch($sign) {
        case ">":
            if($testVal > $value)
                return(true);
            break;
        case ">=":
            if($testVal >= $value)
                return(true);
            break;
        case "<":
            if($testVal < $value)
                return(true);
            break;
        case "<=":
            if($testVal <= $value)
                return(true);
            break;
        case "=":
            if($testVal == $value)
                return(true);
            break;
        case "!=":
            if($testVal != $value)
                return(true);
            break;
        default:
            return(false);
    }
    return(false);
}
////////////////////////////////////////////////////////////////////////
////                                                                ////
////                    CheckScores($thresholds,$charge,$score)     ////
////                                                                ////
////////////////////////////////////////////////////////////////////////
function CheckScores($thresholds,$charge,$name,$value) {
        for($i=0; $i<count($thresholds); $i++) {
                $row = $thresholds[$i];
                $rs = GetResultTable("Thresholds.ID","Thresholds INNER JOIN Threshold ON Thresholds.ID = Threshold.ThresholdID","Name='charge' AND Value='$charge'");
                if(!$rs) {
                         die("Set all thresholds for this software first ($charge,$name,$value).<br>");
                }
                $thrsID = $rs[0][0];
                $rs = GetResultTable("Threshold.*","Thresholds INNER JOIN Threshold ON Thresholds.ID = Threshold.ThresholdID","Thresholds.ID='$thrsID' AND Threshold.Name='$name'");
                if(!$rs) {
                 		//return(false);
                         die("Set all thresholds for this software first tsid:$thrsID->($charge,$name,$value).<br>");
                }
                $rs = $rs[0];
                if(Compare($value,$rs[3],$rs[2]))
                        return(true);
        }
        return(false);
}

////////////////////////////////////////////////////////////////////////
////                                                                ////
////                    GetSoftware($name)                          ////
////                                                                ////
////////////////////////////////////////////////////////////////////////
function GetSoftware($name) {
         $userID = $GLOBALS['uID'];
    $rs = GetResultTable("ID","Software","Name='$name'");
    if(!$rs) {
             echo"Couldn't find Software";
                 return(false);
        }
    $rs=$rs[0];
    $softID = $rs[0];
    $thr = GetResultTable("*","Thresholds","SoftwareID='$softID' AND UserID='$userID'");
    if(!$thr) {
             echo"Couldn't get thresholds";
                return(false);
        }
    return(array($softID,$thr));
}

function DispRow($dat) {
    echo"<tr>";
    for($i=0; $i<count($dat); $i++) {
        echo"<td>$dat[$i]</td>";
    }
    echo"</tr>";
}
////////////////////////////////////////////////////////////////////////
////                                                                ////
////                    Switch filetype                             ////
////                                                                ////
////////////////////////////////////////////////////////////////////////
if ($_POST['senden']) {

  $fpath = $_FILES['fileA']['tmp_name'];
  $newpath = "upload/" . $_FILES['fileA']['name'];
  if ($fpath == "")
    die("No file selected.");
  $res = @copy(trim($fpath), trim($newpath));
  if(!$res)
    die("File couldn't be uploaded." . $res . " Old: $fpath, New: $newpath");
  $fileType = CheckFileType($newpath);
  if($fileType != "UNKNOWN") {
    if($fileType == "GPF") {
      echo "Found old style AutoMS-GPF import file ... Importing data. <br>";
      ImportGPF($newpath);
    }
    if($fileType == "SEQUEST") {
      echo "Found old style AutoMS-Sequest import file ... Importing data. <br>";
      ImportSequest($newpath);
    }
    if($fileType  == "AMS") {
                echo "Found new style AutoMS import file ... Importing data. <br>";
                ImportAms($newpath);
        }
  }
  $rs = @unlink($newpath);
  if(!$rs)
    echo "File couldn't be deleted. <br>";
  echo"<hr><br>Resolving problems in the database .. This may take a while.<br>";
  //include 'ResolveLostRelations.inc';
  echo "Done" . "<br>";
   // mysql_close();
////////////////////////////////////////////////////////////////////////
////                                                                ////
////                    done evaluating file                        ////
////                                                                ////
////////////////////////////////////////////////////////////////////////
} else {
////////////////////////////////////////////////////////////////////////
////                                                                ////
////                    form file upload                            ////
////                                                                ////
////////////////////////////////////////////////////////////////////////
?>
<!--<html>
        <body bgcolor="#FFFFFF text=#000000 link=#ccff88 vlink=ccff88 alink=#ccff88">-->
        <?php
        echo "<form action='" . $_SERVER['PHP_SELF'] . "' method='POST' enctype='multipart/form-data'>";
        ?>
      <table width="500" border="0">
        <tr><th colspan="2" align="left">Please select file for import</th></tr>
        <tr><td> DataFile</td>
                <td> <input type="file" name="fileA"></td></tr>
        <tr><td></td><td>
<?php
if(UploadmoeglichkeitPruefen())
{
        $MaximaleDateiuploadGroesse=MaximaleDateiuploadGroesseErmitteln();
        $upload = "true";
            echo "<span style=\"font-size:10px;\">(Maximum file size: ",
                number_format($MaximaleDateiuploadGroesse/1048576, 0, ",", "."),
                " MB)</span>";
}
else
{
       echo"<span style=\"font-size:10px;\"><b style=\"background-color:#FF0000; color:#FFFFFF;\">&nbsp;&nbsp;!&nbsp;&nbsp;</b>&nbsp;You are not allowed to upload files!";
      echo "</span><br>";
}
?>

        </td></tr>
                <tr><td> Ignore DBs</td>
                <td><select name="databaseType" disabled>
            <option value="chlre2">Chlre2 Genomic
            <option value="chlre3">Chlre3 Genomic
            <option value="other" selected>Other
    </select></td></tr>
            <tr><td colspan="2"> <input name="senden" type="submit" value="Upload" /></td></tr>
     </table>
        <font size=-2>Possible types: Sequest and AutoMS (Sequest or GPF)</font>

<!--    Enter your login: <input type="text" name="login"><br>
    Enter your password: <input type="password" name="pass"><br>-->
        </form>
<!--        </body>
        </html>-->
<?php
}
?>
