# Supplementary material for: 2DB: a Proteomics database for storage, analysis, presentation, and retrieval of information from mass spectrometric experiments
Source: BMC Bioinformatics. 2008 Jul 7;9:302. doi: 10.1186/1471-2105-9-302 (PMC2475538; doi:10.1186/1471-2105-9-302)
Supplement: Additional file 1 — All files needed to run and further develop the database application as well as the user manual have been bundled into one zip file which can be downloaded from biomedcentral here. Due to constant upgrading of the system, it may be beneficial to check for the latest version on our website [12]. All the sources and additional installation files. [file 1471-2105-9-302-S1.zip › admin/NewSequenceUpload.inc]

<?php
//////// f&uuml;r das include in import.php abgestellt /////////

ini_set('max_execution_time', '3600');
set_time_limit(3600);

//include 'functions.php';

function CheckFileTypeSequence($path) {
  $farr = file($path);
  $test = substr($farr[0],0,1);
  if($test == ">")
    return "SEQUENCE";
  return "UNKNOWN";
}

//                        NewSequence($seqname,$description,$sequence,$dblink,$query,$seqType);
function NewSequence($seqname,$description,$sequence,$dblink,$query,$seqType) {
	$nIds = array();
	$nIdCount = 0;
  $gRelease = $GLOBALS['release'];
  $gDB = $GLOBALS['gdb'];
  $res = GetResultTable("ID","Sequences","Sequence LIKE '%$sequence%'");
  if($res) {
           echo" duplicate sequence ";
          $res=$res[0];
    //sequence exists already
    //Check whether Alias needs to be created.
    $on1 = GetResultTable("*","Proteins","SequenceID=$res[0]");
    if($on1) {
      $on1=$on1[0];
      if(strcmp(trim($on1[2]),trim($seqname)) != 0) {
        $ex = GetResultTable("ID","Proteins","Proteins.Name='$seqname'");
        if(!$ex) {
                $sql = "INSERT INTO Aliases (ProteinID, Alias) VALUES ($on1[0],\"$seqname\")";
                $rs = mysql_query($sql);
                if(!$rs)  {
                        echo"Couldn't write Alias ($seqname) for $on1[0] " . mysql_error() . "<br>";
                        return;
                }
                echo"Created Alias for $on1[2]: $seqname<br>";
                $aID = mysql_insert_id();
                $loc = GetResultTable("*","Locations","ProteinID=$on1[0]");
                if($loc) {
                        $loc = $loc[0];
                        $sql = "INSERT INTO Locations (SequenceID,Type,SourceID,AliasID) VALUES ($loc[1],\"$loc[2]\",$loc[5],$aID)";
                        $rs = mysql_query($sql);
                        if(!$rs)
                          echo "Couldn't create an Alias for $on1[0] with ProteinID $on1[2] (Alias: $seqname) " . mysql_error() . "<br>";
                      }
            }
      }
      //Now check if the protein description can be updated.
      if(strcmp($on1[1],$description)!=0 && (strlen($description) > 1)) {
                $sql="UPDATE Proteins SET Description='$description' WHERE ID='$on1[0]' AND Description IS NULL";
                $rsw = mysql_query($sql);
                if($rsw)
                        echo"Description for $seqname was updated (from: $on1[1] to: $description)<br>";
          }
    }
  } else {
           //Encountered a new sequence.
    echo "New Sequence: $seqname<br>";
    //Pice of cake, new sequence ... enter it.
    //Behold check whether the protein name is also new.
    $rs = GetResultTable("ID","Proteins","Name = \"$seqname\"");
    if($rs) {
      $rs=$rs[0];
      echo "A Protein with this identifier ($seqname) already exists will try different name.<br>";
      $ct = 1;
      do { //Maybe there are several names with this problem append release and some number.
        $newProtName = $seqname . "_" . $gRelease . "_" . $ct++;
                  $rs1 = GetResultTable("ID","Proteins","Name = \"$newProtName\"");
          } while($rs1);

    } else
            $newProtName = $seqname;
      //Both sequence and name don't exist ... enter them.
      $sql="INSERT INTO Sequences (Sequence) VALUES (\"$sequence\")";
      //echo "$sql<br>";
      $rs = mysql_query($sql);
      if(!$rs)
        echo "An error occured while inserting sequence " . mysql_error() . "<br>";
      $seqID = mysql_insert_id();
      if($seqID <= 0){
        echo "Couldn't get a sequence ID " . mysql_error() . "<br>";
        return;
      }
      $nIds[$nIdCount++] = $seqID;
      if(strlen($description) > 1)
              $sql= "INSERT INTO Proteins (Name,Description,SequenceID) VALUES (\"$newProtName\",'$description',$seqID)";
      else
              $sql = "INSERT INTO Proteins (Name,SequenceID) VALUES (\"$newProtName\",$seqID)";
      $rs = mysql_query($sql);
      //echo "$sql<br>";
      $protID = mysql_insert_id();
      if($protID <= 0) {
        echo "Couldn't get a protein ID " . mysql_error() . "<br>";
        return;
      }
      if(!$rs)
        echo "An error occured ProteinInsert " . mysql_error() . "<br>";
///////////////////////////
//        Start link processing
//        need variables and constants.
///////////////////////////
        if($gRelease=="")
                $gRelease="unknown";
        $dblink = ltrim(rtrim(trim($dblink)));
        $tmpl = explode("?",$dblink);
        $dblink = $tmpl[0];
      $res = GetResultTable("ID","Sources","Link='$dblink' AND Location='$gDB' AND Sources.Release='$gRelease'");
      if($res) {
              $sID = $res[0][0];
      } else {
       			echo mysql_error() . "<br>";
              $sql = "INSERT INTO Sources (Link,Location,Sources.Release) VALUES('$dblink','$gDB','$gRelease')";
              //echo"$sql<br>";
              $rs = mysql_query($sql);
              if($rs)
                      $sID = mysql_insert_id();
              else {
                      echo "Couldn't retrieve or insert SourceID " . mysql_error() . "<br>";
                      return;
              }
      }
      mysql_query("INSERT INTO ORGDB (OrganismID,SourceID) VALUES('{$_POST['organism']}','$sID')");
      $res = GetResultTable("ID","Locations","SequenceID='$seqID' AND Type='$seqType' AND SourceID='$sID' AND ProteinID='$protID'");
      if(!$res) {
              $sql = "INSERT INTO Locations (SequenceID, Type, SourceID, ProteinID) VALUES ($seqID,\"$seqType\",$sID,$protID)";
              //echo"$sql<br>";
              $rs = mysql_query($sql);
              if(!$rs) {
                echo "An error occured LocationInsert " . mysql_error() . "<br>";
                return;
              }
      }
      EnterLinks($query,$protID,$sID);
  }
  return($nIds);
}

function EnterLinks($query,$protID,$sourceID) {
         $srcDta = $GLOBALS['srcDta'];
         $sep = $_POST['sep'];
         $nvp = split("[,&;]",$query);
         for($i=0; $i<count($nvp); $i++) {
                  $tmp = $nvp[$i];
                  if(strlen($tmp) <= 0)
                  	continue;
                  if(strpos($tmp,"=") === false) {
					if(strpos($tmp,":") === false) {
						 //apparently, there is only a value 
					 	$name=$tmp;
					 	$value="";
						//die("The value separator is not valid.<br>");
					} else {
						list($name,$value) = explode(":",$tmp);
						$name .= ":";
					}
				} else {
					list($name,$value) = explode("=",$tmp);
					$name .= "=";
				}
                  
                  $name = trim(rtrim(ltrim(str_replace(">","",$name))));
                 $spos = strpos($value,"%");
                if($spos !== false) {
                         //This value is a variable.
                         $pos = str_replace("%","",$value);
                         settype($pos,"integer");
                        $sep = trim($_POST['sep']);

                        if($sep=='0') {
                                $lst = array();
                                $lst[0] = $srcDta;
                        } else
                                 $lst = explode($sep,$srcDta);
                        //$lst = explode($sep,$srcDta);
                        $num = count($lst);
                        //echo"header: $srcDta (Sep: $sep[$num])<br>";
                        $value = trim(rtrim(ltrim(str_replace(">","",$lst[$pos])))); //$lst[$pos];
                        $sql="INSERT INTO LinkVars (ProteinID,Name,Value) VALUES('$protID','$name','$value')";
                        //echo"$sql<br>";
                        $rs = mysql_query($sql);
                        if(!$rs)
                                echo"An error occured while trying to insert LinkVars: " . mysql_error() . "<br>";
                } else {
                        //This value is constant
                        $sql="INSERT INTO LinkConsts (SourceID,Name,Value) VALUES('$sourceID','$name','$value')";
                        $rs = mysql_query($sql);
                        /*echo"$sql<br>";
                        if(!$rs)
                                echo"An error occured while trying to insert LinkConsts: " . mysql_error() . "<br>";
                        */
                }
        }
}
function ImportSequences($path,$sep,$pos,$descpos,$dblink,$query,$seqType) {
  $farr = file($path);
  $lines = count($farr);
  $i = 0;
  $ct = 0;
  $sequence = "";
  $header = "";
  $seqname = "";
  $description = "";
  while($i < $lines) {
    $line = $farr[$i];
    if($line{0} == ">") {
             if($sequence != "")        {//Insert sequence before processing new header.
                         //Only want characters in sequence.
                        $seq = str_replace(" ","",$seq);
                        $seq = str_replace("\t","",$seq);
                        $seq = str_replace("\n","",$seq);
                        $seq = str_replace("\r","",$seq);
                        $seq = str_replace("0","",$seq);
                        $seq = str_replace("1","",$seq);
                        $seq = str_replace("2","",$seq);
                        $seq = str_replace("3","",$seq);
                        $seq = str_replace("4","",$seq);
                        $seq = str_replace("5","",$seq);
                        $seq = str_replace("6","",$seq);
                        $seq = str_replace("7","",$seq);
                        $seq = str_replace("8","",$seq);
                        $seq = str_replace("9","",$seq);
                        $seq = str_replace("*","",$seq);
                        $seq = str_replace("%","",$seq);
                        $seq = str_replace("'","",$seq);
                        $seq = str_replace("\"","",$seq);
                        $seq = str_replace("_","",$seq);
                        echo"Entering Sequence " . $ct++ . " ";
                        NewSequence($seqname,$description,$sequence,$dblink,$query,$seqType);
                        echo"<br>";
                }
                $GLOBALS['srcDta'] = $line;
             $line = substr($line,1);         //remove > char
                 if($sep=='0') {
                        $tab = array();
                        $tab[0] = $line;
                } else
                         $tab = explode($sep,$line);
                $seqname = ltrim(rtrim(trim($tab[$pos])));//set protein id
                $seqname=str_replace(">","",$seqname);
                $seqname=str_replace("'","",$seqname);
                $seqname=str_replace("\"","",$seqname);
                $seqname=str_replace("*","",$seqname);
                $seqname=str_replace("%","",$seqname);
                if($descpos != -1)
                        $description = ltrim(rtrim(trim($tab[$descpos]))); //set description
                else
                        $description = "";
        $sequence = "";                                //reset sequence since a new sequence follows.
    } else {
      $seq = trim($line);
      $sequence .= str_replace("*","",$seq);
    }
    $i++;
  }
  echo"Entering sequence " . $ct++ . " ";
  //echo"$seqname,$description,$sequence,$dblink,$query,$seqType<br>";
  NewSequence($seqname,$description,$sequence,$dblink,$query,$seqType);
  echo "<br>";
}
function MatchPeptides($ids) {
        $peps = GetResultTable("ID,Sequence","Peptides","");
		echo"Mapping peptides to new sequences (this may take a while)<br>";
		for($s=0; $s<count($ids); $s++) {
			$sql = "SELECT * FROM Proteins AS p INNER JOIN Sequences AS s ON p.SequenceID=s.ID WHERE s.ID='{$ids[$s]}'";
			$rs = GetResultTableSQL($sql);
			$sql = "SELECT * FROM Peptides WHERE Sequence LIKE '%{$rs[0][7]}%'";
			$peps = GetResultTable($sql);
			for($p=0; $p<count($peps); $p++) {
				$sql = "INSERT INTO PepProt (ProteinID,PeptideID,Prob) VALUES('{$rs[0][0]}','{$peps[$p][0]}','50')";
			}
			echo count($peps) . " ";
			if($s%40 == 0)
				echo"<br>";
		}
        echo "<br>";
}

if($_POST['send2'] == "Verify") {
         $newpath = $_POST['fileLoc'];
        $fileType = CheckFileTypeSequence($newpath);
         $descpos = $_POST['descnum'];
         if($descpos=="")
                 $despos=-1;
         settype($descpos,"integer");
         $pidpos = $_POST['pidnum'];
         settype($pidpos,"integer");
         $GLOBALS['release'] = $_POST['release'];
         $GLOBALS['gdb'] = $_POST['db'];
        if($fileType != "UNKNOWN") {
                echo "Connecting to database for file upload ..";
                echo " $fileType ";
                //require("Connect.php");
                //$db = ConDB();
                echo ".. Connected.<br>";
                if($fileType == "SEQUENCE") {
                        echo "Found Sequence import file ... Importing data ... <br>";
                        $nIdArr = ImportSequences($newpath,$_POST['sep'],$pidpos,$descpos,$_POST['link'],$_POST['query'],$_POST['seqType']);
                }
                //mysql_close();
        }
        //Connect the newly acquired sequences to the peptides in the database.
        MatchPeptides($nIdArr);
        $rs = @unlink($newpath);
if(!$rs)
echo "File couldn't be deleted. <br>";
ini_set('max_execution_time', '30');
set_time_limit(30);
ini_set('upload_max_filesize', $iniMaxUpload);
echo("Done<br>");
}
if ($_POST['send1'] == "Upload" && !isset($_POST['send2'])) {
         if(isset($_POST['fileLoc']) && $_POST['fileLoc'] != "") {
                $newpath=$_POST['fileLoc'];
        } else {
                $fpath = $_FILES['fileA']['tmp_name'];
                $newpath = "upload/" . $_FILES['fileA']['name'];
                if ($fpath == "")
                        die("No file selected.");
                $res = @copy(trim($fpath), trim($newpath));
                if(!$res)
                        die("File couldn't be uploaded." . $res);
        }
        $farr = file($newpath);
        $fline = array_shift($farr);
        $fline = substr($fline,1);
        $ct = 0;
        if(isset($_POST['sep']) && $_POST['sep'] != "") {
                 $sep = trim($_POST['sep']);
                 if($sep=='0') {
                        $lst = array();
                        $lst[0] = $fline;
                } else
                         $lst = explode($sep,$fline);
                 //$counts = count_chars($fline,$sep);
                 $ct = count($lst);//$counts[ord($sep)];
                echo"<table border='1'><tr>";
                for($i=0; $i<$ct; $i++) {
                        echo"<td>$i</td>";
                }
                echo"</tr><tr>";
                for($i=0; $i<$ct; $i++) {
                        echo"<td>$lst[$i]</td>";
                }
                echo"</tr></table>";
                echo"Please select the protein identifier and the protein description from<br>";
                echo"the numbered list shown above and enter the numbers below to set the<br>";
                echo"relationship.<br>";
                echo "<form action='" . $_SERVER['PHP_SELF'] . "' method='POST' enctype='multipart/form-data'>";
                echo"<input type='hidden' name='headerline' value='$fline'>";
                echo"Protein id (Pic the number from table above): <input type='text' name='pidnum'><br>";
                echo"Description (Pic the number from table above): <input type='text' name='descnum'><br>";
                echo"Database (E.g.: website): <input type='text' name='db'><br>";
                echo"Release (E.g.: date): <input type='text' name='release'><br>";
                echo"Link (see below): <input type='text' name='link'><br>";
                echo"query (see below): <input type='text' name='query'><br>";

                echo"Please inspect the link as it is used in your target database<br>";
                echo"to show you detailed protein information based on for example protein id.<br>";
                echo"Please type the information in the text field above as name=value,name=value pairs<br>";
                echo"Enclose values that are extracted from the header line on top in percent signs: %VALUE%<br>";
                echo"Enter constants without the percent signs.<br>";
                echo"Do not extract constants from the header line on top.<br>";
                echo"E.g.: http://genome.jgi-psf.org/cgi-bin/dispGeneModel?db=chlre2&tid=156873 <br>";
                echo"The above link (up to the question mark) would be partitioned as follows:<br>";
                echo"db=chlre2,tid=%2%(Assuming that the tid is in the header information at pos 3 (0 1 2=3rd pos)).<br>";

                echo"<input type='hidden' name='send1' value='Upload'>";
                echo"<input type='hidden' name='sep' value='$sep'>";
                echo"<input type='hidden' name='fileLoc' value='$newpath'>";
                echo"<input type='hidden' name='seqType' value='" . $_POST['seqType'] . "'>";
                echo"<input type='hidden' name='organism' value='" . $_POST['organism'] . "'>";
                echo"<input type='submit' name='send2' value='Verify'><br>";
                echo"</form>";
        } else {
                //The separator needs to be determined
                echo"$fline<br><br>";
                echo"Please have a look at the above line and try to deduce<br>";
                echo"A character symbol that is used to separate several values.<br>";
                echo"Often |, commas, or spaces are used in this context.<br>";
                echo"If there is none or you cannot deduce it enter -1 and continue.<br>";                
                echo "<form action='" . $_SERVER['PHP_SELF'] . "' method='POST' enctype='multipart/form-data'>";
                echo"Separator: <input type='text' name='sep' value='-1'><br>";
                echo"<input type='hidden' name='fileLoc' value='$newpath'>";
                echo"<input type='hidden' name='seqType' value='" . $_POST['seqType'] . "'>";
                echo"<input type='hidden' name='organism' value='" . $_POST['organism'] . "'>";
                echo"<input type='submit' name='send1' value='Upload'><br>";
                echo"</form>";
        }

} else {
         if(isset($_POST['send2'])) {} else {
?>
 <!-- <html>
    <body bgcolor=#FFFFFF text=#000000 link=#ccff88 vlink=ccff88 alink=#ccff88>-->
      <?php
      echo "<form action='" . $_SERVER['PHP_SELF'] . "' method='POST' enctype='multipart/form-data'>";
      ?>
      <script language="Javascript">
      	function refresh() {
			this.location.href="import.php";
		}
      </script>
      <table width="500" border="0">
        <tr><th colspan="2" align="left">Please select file with sequences to import</th></tr>
            <tr><td> Sequence Type</td>
                <td><input type="text" name="seqType" value="Gene models"/></td></tr>
            <tr><td> Value separator (-1 for none)</td>
            <td><input type="text" name="sep" value="" /></td></tr>
        <tr><td colspan="2">If you don't know how the values are separated in the file, don't enter a value here.<br>
							If you know there is only one value type -1.</td></tr>
			<tr><td>Select Organism</td>
			<td><a href="#" onclick="fenster('organism.php?open=start','','scrollbars=yes,width=500,height=350'); refresh(); return;">Enter new </a> or select from below<br>
<?php
	$rs = GetResultTableSQL("SELECT * FROM Organisms");
	if($rs) {
	 	echo"<select name='organism'>";
		for($i=0; $i<count($rs); $i++) {
			echo"<option value=\"{$rs[$i][0]}\">" . $rs[$i][1][0] .". {$rs[$i][2]} {$rs[$i][3]}</option>\n";
		}
		echo"</select>";
	}
?>			
			</td></tr>							
            <tr><td> Sequence File</td>
                <td> <input type="file" name="fileA"></td></tr>
            <tr><td></td>
            <td>
<?php
if(UploadmoeglichkeitPruefen())
{
 	
        $MaximaleDateiuploadGroesse=MaximaleDateiuploadGroesseErmitteln();
        $upload = "true";
            echo "<span style=\"font-size:10px;\">(Maximum file size: ",
                number_format($MaximaleDateiuploadGroesse/1048576, 0, ",", "."),
                " MB)</span>";
}
else
{
       echo"<span style=\"font-size:10px;\"><b style=\"background-color:#FF0000; color:#FFFFFF;\">&nbsp;&nbsp;!&nbsp;&nbsp;</b>&nbsp;You are not allowed to upload files!";
      echo "</span><br>";
}
?>
            </td></tr>
            <tr><td colspan="2"> <input name="send1" type="submit" value="Upload" /></td></tr>
     </table>
      </form>
<!--    </body>
  </html>-->
<?php
}
}
?>
