# Supplementary material for: 2DB: a Proteomics database for storage, analysis, presentation, and retrieval of information from mass spectrometric experiments
Source: BMC Bioinformatics. 2008 Jul 7;9:302. doi: 10.1186/1471-2105-9-302 (PMC2475538; doi:10.1186/1471-2105-9-302)
Supplement: Additional file 1 — All files needed to run and further develop the database application as well as the user manual have been bundled into one zip file which can be downloaded from biomedcentral here. Due to constant upgrading of the system, it may be beneficial to check for the latest version on our website [12]. All the sources and additional installation files. [file 1471-2105-9-302-S1.zip › admin/organism.php]

<?php
if (!isset ($_COOKIE["login"])){
	header ("Location: ../index.php");
}
extract($HTTP_POST_VARS);
include("../Connect.php");
include("../functions.php");

$db = ConDB($xyz);
?>
<html>
<head>
<title>Add/Edit an organism</title>
<link rel="stylesheet" type="text/css" href="../layout/styles.css">
</head>
<body style="margin-left:20px">
<h2 class="title">Organisms<a href="help.php#plugins" target="_blank"><img src="../layout/help.png" border="0" alt="Help...!" width="16" height="16" valign="absmidle" style="margin-left:10px" /></a></h2>
<?php
/////////////////////////////////////
///    Choose Organism Entries    ///
/////////////////////////////////////
echo "<form action=\"organism.php\" name=\"edit_organism\" method=\"post\">\n";
echo "<select name=\"organism\" size=\"1\">\n";
echo "<option value=\"new\">New...</option>\n";
$rs = GetResultTableSQL("SELECT ID, Genus, Species, Strain FROM Organisms");
for($i=0; $i<count($rs); $i++) {
        $row_organism = $rs[$i];
        echo"<option value=\"$row_organism[0]\"><i>$row_organism[1] $row_organism[2]</i> - $row_organism[3]</option>\n";
}
echo "</select><br>\n";
echo "<br>\n";
echo "<input type=\"submit\" value=\"OK\" name=\"organismedit\">&nbsp;\n";
echo "<input type=\"submit\" value=\"delete\" name=\"organismdelete\" onClick=\"return confirm('Do you really want delete the selected organism?')\">\n";
echo "</form>\n<br>\n";

///////////////// organism formular  //////////////////////

if($organismedit == "OK"){
        echo "<form action=\"organism.php\" name=\"edit_organism_next\" method=\"post\">\n";
        $rs = GetResultTableSQL("SELECT ID, Genus, Species, Strain, Description FROM Organisms WHERE ID='$organism'");
        $row = $rs[0];
        echo "<table width=\"400\" border=\"0\" class=\"organism\">\n";
        echo "<tr>\n";
        echo "<td width=\"100\" bgcolor=\"#EEEEEE\"><b>&nbsp;Organism</b></td>\n";
        echo "<td width=\"300\" bgcolor=\"#EEEEEE\">&nbsp;</td>\n";
        echo "</tr>\n";
        echo "<tr>\n";
        echo "<td colspan=\"2\">&nbsp;</td>\n";
        echo "</tr>\n";
        echo "<tr>\n";
        echo "<td width=\"100\">Genus</td>\n";
        echo "<td width=\"300\"><input type=\"text\" value=\"$row[1]\" name=\"Genus\"></td>\n";
        echo "</tr>\n";
        echo "<tr>\n";
        echo "<td width=\"100\">Species</td>\n";
        echo "<td width=\"300\"><input type=\"text\" value=\"$row[2]\" name=\"Species\"></td>\n";
        echo "</tr>\n";
        echo "<tr>\n";
        echo "<td width=\"100\">Strain</td>\n";
        echo "<td width=\"300\"><input type=\"text\" value=\"$row[3]\" name=\"Strain\"></td>\n";
        echo "</tr>\n";
        echo "<tr>\n";
        echo "<td width=\"100\">Description</td>";
        echo "<td width=\"300\"><input type=\"text\" value=\"$row[4]\" name=\"Description\"></td>\n";
        echo "</tr>\n";
        echo "</table>\n";
        if($organism == "new"){
        echo "<input type=\"submit\" value=\"Create\" name=\"organismedit_send\">&nbsp;\n";
        }
        else{
        echo "<input type=\"hidden\" value=\"$row[0]\" name=\"organism\">\n";
        echo "<input type=\"submit\" value=\"Update\" name=\"organismedit_send\">&nbsp;\n";
        }
        echo "</form>\n";
}

///////////////// Write new organism into DB  //////////////////////

if($organismedit_send == "Create"){
        if($Genus ==""){
        exit;
        }
        if($Species ==""){
        exit;
        }

$rs = mysql_query("INSERT INTO Organisms (Genus,Species,Strain,Description) Values ('$Genus','$Species','$Strain','$Description')");
if(!$rs){
echo "Coundn't create Organism.";
}
echo "<script type=\"text/javascript\">";
echo "window.opener = top;";
echo "self.opener.location.reload();";
echo "window.close();";
echo "</script>";

}

///////////////// Updates organism in DB  ////////////////////////

if($organismedit_send == "Update"){

$update_db = mysql_query("UPDATE Organisms SET Genus='$Genus', Species='$Species', Strain='$Strain', Description='$Description' WHERE ID='$organism'");
if(!$update_db){
echo "Coundn't update Organism.";
}
echo "<script type=\"text/javascript\">";
echo "window.opener = top;";
echo "self.opener.location.reload();";
echo "window.close();";
echo "</script>";
}

///////////////// Delete organism from DB  //////////////////////

if($organismdelete == "delete"){

        if($organism == "new"){
        }
        else{
         $check = GetResultTableSQL("SELECT OrganismID FROM Separations WHERE OrganismID = '$organism'");
        if(!$check){
                 echo "Organismdelete : $organism<br>";
                echo "Query: DELETE FROM Organisms WHERE ID='$organism' LIMIT 1";
                $delete_db = mysql_query("DELETE FROM Organisms WHERE ID='$organism' LIMIT 1");
                if(!$delete_db){
                echo "Coundn't delete Organism.";
                }
                echo "<script type=\"text/javascript\">";
                echo "window.opener = top;";
                echo "self.opener.location.reload();";
                echo "window.close();";
                echo "</script>";
        }else{
                echo "Coundn't delete Organism, because it still exists in an experiment!";
        }

        }
}
mysql_close();
?>
<hr style="width:450px;">
<p align="center" valign="bottom"><input type="button" value="Close Window" name="CloseWindow" onclick="window.close()"></p>
</body>
</html>
