# Supplementary material for: 2DB: a Proteomics database for storage, analysis, presentation, and retrieval of information from mass spectrometric experiments
Source: BMC Bioinformatics. 2008 Jul 7;9:302. doi: 10.1186/1471-2105-9-302 (PMC2475538; doi:10.1186/1471-2105-9-302)
Supplement: Additional file 1 — All files needed to run and further develop the database application as well as the user manual have been bundled into one zip file which can be downloaded from biomedcentral here. Due to constant upgrading of the system, it may be beneficial to check for the latest version on our website [12]. All the sources and additional installation files. [file 1471-2105-9-302-S1.zip › admin/ParseCitation.php]

<?php 
extract($HTTP_POST_VARS);
extract($HTTP_GET_VARS);
include("../Connect.php");
include("../functions.php");
$db = ConDB($dbname);

//$sepID (SeparationID) needs to be passed to the script
//fileA (Location of the input file) needs to be passed as well
?>
<html>
<head>
<title>Upload Citation</title>
<link rel="stylesheet" type="text/css" href="../layout/styles.css">
</head>
<body style="margin-left:20px">
<?php
if (isset ($_COOKIE["login"])) 
{ 
	if($upload == "Upload Citation") {
	 	//print_r($_FILES);
		$fpath = $_FILES['fileA']['tmp_name'];
		$newpath = "upload/" . $_FILES['fileA']['name'];
		//echo"$fpath<br>$newpath"
		if ($fpath == "")
			die("No file selected.");
		$res = @copy(trim($fpath), trim($newpath));
		if(!$res)
			die("File couldn't be uploaded." . $res);	
		echo"$newPath<br>"; 	
		$fArr = file($newpath);
		$endNote = "";
		//print_r($fArr);
		$title = "";
		$year = 2000;
		$journal = "";
		$startPage = 7; 
		$endPage = 9;
		$volume = "";
		$issue= "";
		$endNote = "";
		foreach($fArr as $line) {
		 	if(strpos($line,"%") !== false) {
		 	 	//echo" % ";
			 	$endNote .= $line . "\n";
				list($type,$value) = split(" ",substr($line,1),2);
				switch ($type) {
					case "O":
					case "0": $artType = rtrim(ltrim($value)); break;
					case "A": $authors = split(",",$value); break;
					case "T": $title = rtrim(ltrim($value)); break;
					case "J": $journal = rtrim(ltrim($value)); break;
					case "V": $volume = rtrim(ltrim($value)); break;
					case "N": $issue = rtrim(ltrim($value)); break;
					case "P": list($startPage,$endPage) = split("-",$value); break;
					case "D": $year = rtrim(ltrim($value)); break;
					case "\@": $ISSN = rtrim(ltrim($value)); break;
					case "+": $where = rtrim(ltrim($value)); break;
					case "1": $doi = rtrim(ltrim($value)); break;
					case "U": $lnk = rtrim(ltrim($value)); break;
					case "X": $abstract = rtrim(ltrim($value)); break;
				}
		 	} else {
				if(strpos($line,"-") !== false) {
				 	//echo " - ";
				 	$endNote .= $line . "\n";
					list($type,$value) = split("-",$line,2);
					$type = ltrim(rtrim($type));
					$value = ltrim(rtrim($value));
					switch ($type) {
						case "TY": $artType = $value; 
							if($artType == "JOUR")
								$artType = "Journal Article"; 
							break;
						case "AU": list($l,$f) = split(",",$value);
							$value = ltrim(rtrim($f)) . " " . ltrim(rtrim($l));
							$apos = count($authors);
							$authors[$apos] = $value;
							//echo "Adding author: $value($apos)<br>"; 
							break;
						case "T1": $title = $value; break;
						case "JO": $journal = $value; break;
						case "VL": $volume = rtrim(ltrim($value)); break;
						case "IS": $issue = $value; break;
						case "SP": $startPage = $value; break;
						case "EP": $endPage = $value; break;
						case "PY": list($year,$month) = split("/",$value); break;
						case "UR": $lnk = rtrim(ltrim($value)); break;
						case "AB": $abstract = rtrim(ltrim($value)); break;
						//default:
						//	echo"Missed ($type) ";
					}					
				}
			}
		}
		//echo"<br>";
		//print_r($authors);
		unlink($newpath);
		$sql = "INSERT INTO Publications (SeparationID,Title,Year,Journal,StartPage,EndPage,Volume,Issue,EndNote) VALUES('$sepID','$title','$year','$journal','$startPage','$endPage','$volume','$issue','$endNote')";
		//echo"$sql<br>";
		$rs = mysql_query($sql);
		if($rs) {
			$pID = mysql_insert_id();
			for($i=0; $i<count($authors); $i++) {
			 	$authorArr = split(" ",ltrim(rtrim($authors[$i])));
			 	$pos = $i+1;
			 	$fName = ltrim(rtrim($authorArr[0]));
			 	$lName = ltrim(rtrim($authorArr[count($authorArr)-1]));
			 	if(strlen($fName) <= 1 || strlen($lName) <= 1)
			 		continue;
				$sql = "INSERT INTO Authors (PublicationID,First_Name,Last_Name,Position) VALUES('$pID','$fName','$lName','$pos')";
				$rs = mysql_query($sql);
			}
			$sql = "INSERT INTO Links (PublicationID,Link,Display) VALUES('$pID','$lnk','$journal ($year)')";
			$rs = mysql_query($sql);
		}
		echo"<h2 class=\"title_small\">You may close this window</h2>";
	} else {
      echo "<form action='" . $_SERVER['PHP_SELF'] . "' method='POST' enctype='multipart/form-data'>";
      echo "<input type='hidden' name='sepID' value='$sepID'>";
?>
<h2 class="title">Upload Citation<a href="help.php#citation" target="_blank"><img src="../layout/help.png" border="0" alt="Help" width="16" height="16" valign="absmidle" style="margin-left:10px" /></a></h2>
	<b>Please select a file with the citation in Endnote formatt</b><br>
	<br>
	<input type="file" name="fileA" /><br />
	<br />
	<input name="upload" type="submit" value="Upload Citation" />
	</form>
<?php		
	}
		
} //Cookie check


mysql_close();
?><hr style="width:450px;">
<p align="center" valign="bottom"><input type="button" value="Close Window" name="CloseWindow" onclick="window.close()"></p>
</body>
</html> 
