# Supplementary material for: 2DB: a Proteomics database for storage, analysis, presentation, and retrieval of information from mass spectrometric experiments
Source: BMC Bioinformatics. 2008 Jul 7;9:302. doi: 10.1186/1471-2105-9-302 (PMC2475538; doi:10.1186/1471-2105-9-302)
Supplement: Additional file 1 — All files needed to run and further develop the database application as well as the user manual have been bundled into one zip file which can be downloaded from biomedcentral here. Due to constant upgrading of the system, it may be beneficial to check for the latest version on our website [12]. All the sources and additional installation files. [file 1471-2105-9-302-S1.zip › admin/software.php]

<?php
if (!isset ($_COOKIE["login"]))
{
header ("Location: ../index.php");
}
?>
<!doctype html public "-//W3C//DTD HTML 4.0 //EN">
<html>
<head>
<title>Administration Enter Software</title>
<?php include("../layout/menu_admin.php"); ?>


<h2 class="title">Software</h2>
<table width="450" cellspacing="0" cellpadding="0">
<tr>
<td width="260" align="left" bgcolor="#EEEEEE">&nbsp;<b>Choose Software:</b></td>
<td align="right" bgcolor="#EEEEEE"><a href="../help.php#software"><img src="../layout/help.png" border="0" alt="Help...!" width="16" height="16" valign="absmidle" style="margin:0px"/></a>&nbsp;</td>
</tr>
</table>
<br>
<?php

/////////////// Software Selection Form ////////////////
echo "<form action=\"software.php\" name=\"software\" method=\"post\">\n";
echo "<select name=\"soft\" size=\"1\">\n";
echo"<option value=\"new\">New...</option>\n";
       $rs = GetResultTableSQL("SELECT ID, Name, Vendor FROM Software ORDER BY Software.Name ASC");
        for($i=0; $i<count($rs); $i++) {
                $row = $rs[$i];
                echo"<option value=\"$row[0]\">$row[1]"; if($row[1]== "2DB"){echo " - Significance Criteria";}echo "</option>\n";
        }
echo "</select><br><br>";
echo "<input type=\"submit\" value=\"OK\" name=\"soft_choose\">&nbsp;";
echo "<input type=\"submit\" value=\"Delete\" name=\"delete\" onClick=\"return confirm('Do you really want delete the selected software?')\">";
echo "</form><br>";

///////////////// Insert New Software ///////////////////

if($soft_choose == "OK" and $soft == "new"){
                 echo "<form action=\"software.php\" name=\"new_software_1\" method=\"post\">\n";
                echo "<table width=\"380\" border=\"0\"><tr>\n";
                echo "<td><b>Name</b></td>\n<td><input type=\"text\" name=\"name\" value=\"\"></td>\n";
                echo "</tr>\n<tr>\n";
                echo "<td>Vendor</td>\n<td><input type=\"text\" name=\"vendor\" value=\"\"></td>\n";
                echo "</tr>\n</table>\n";
                echo "<input type=\"hidden\" name=\"soft\" value=\"next_step\">";
                echo "<input type=\"hidden\" name=\"soft_choose\" value=\"OK\">";
                echo "<input type=\"submit\" name=\"step1\" value=\"next\">";
                echo "<form>";
}

        if($step1 == "next"){
                $query = "INSERT INTO Software (Name,Vendor) VALUES ('$name','$vendor')";
                        mysql_query("$query");
                        $temp_softID = mysql_insert_id();
        }
        
        
/////////////// Set or Update Thresholds / Threshold //////////////////
echo "<form action=\"software.php\" name=\"update\" method=\"post\">";
if($soft_choose == "OK" and $soft != "new"){
        if($soft == next_step){
                ///////////// Create first Thresholds ///////////////
                $query = "INSERT INTO Thresholds (SoftwareID,UserID,Thresholds.Default,Priority) Values ('$temp_softID','0','1','1')";
            //echo "$query";
                mysql_query($query);
                //echo mysql_error();
            $thID = mysql_insert_id();
                $query = "INSERT INTO Threshold (Name,Value,test,ThresholdID) Values ('','','','$thID')";
                //echo "$query";
                mysql_query("$query");
                //echo mysql_error();
    echo"<script type=\"text/javascript\">";
    echo"window.location.href='software.php?soft_choose=OK&soft=$temp_softID';";
        echo"</script>";
        }
                $rs = GetResultTableSQL("SELECT ID, Name, Vendor FROM Software WHERE ID='$soft'");
                        for($i=0; $i<count($rs); $i++) {
                                $row = $rs[$i];
                                echo "<table width=\"380\" border=\"0\"><tr>\n";
                                echo "<td><b>Name</b></td>\n<td><input type=\"text\" name=\"softwarename\" value=\"$row[1]\""; if($row[1] == "2DB"){ echo " disabled";} echo"></td>\n";
                                echo "</tr>\n<tr>\n";
                                echo "<td>Vendor</td>\n<td><input type=\"text\" name=\"vendor\" value=\"$row[2]\""; if($row[1] == "2DB"){ echo " disabled";}echo"></td>\n";
                                echo "</tr>\n</table>\n";
                        }
                echo "<br>";

                ///////////////////////////// Threshholds and Treshhold settings ///////////////////////
                 echo "<table border=\"0\">\n";
                echo "<tr>";
                echo "<td style=\"color:#05F;font-weight:bold; border-bottom:1px solid #000; border-right:3px double #000;\">Threshold</td>";
                $rs = GetResultTableSQL("Select Count(ID) FROM Thresholds WHERE SoftwareID='$soft' AND UserID='0' ORDER BY Priority");
                $n = $rs[0][0];
				$m = ($n*4)+1; // Calculate Cols for Colspan
                echo "<td colspan=\"$m\" style=\"color:#05F;font-weight:bold; border-bottom:1px solid #000;\">Thresholds</td>";
				$rs = GetResultTableSQL("SELECT * FROM Thresholds WHERE SoftwareID='$soft' AND UserID='0' ORDER BY Priority");
                for($i=0; $i<count($rs); $i++) {
                	$thresholds = $rs[$i];
					echo "<tr>";
					$rs_count = GetResultTableSQL("SELECT * FROM Threshold WHERE ThresholdID ='$thresholds[0]' ORDER BY Priority");
					echo "<td align=\"center\" style=\"padding-top:5px; border-right:3px double #000;\"><input type=\"text\" name=\"tspriority[$thresholds[0]]\" value=\"$thresholds[4]\" size=\"6\"></td>\n";
					for($j=0; $j<count($rs_count); $j++) {
						$threshold = $rs_count[$j];
						$thID = $threshold[0];
						$thsID = $thresholds[0];
						echo "<td align=\"right\" style=\"padding-top:5px;\"><input type=\"text\" name=\"tpriority[$thID]\" value=\"$threshold[5]\" size=\"1\"></td>\n";
						if($row[1] == "2DB"){
							echo "<td align=\"right\" style=\"padding-top:5px;\">";
							echo "<select name=\"name[$thID]\" size=\"1\">\n";
									if($threshold[1] == "distinct_peptides"){$selected1 = "selected";}
									if($threshold[1] == "SoftwareID"){$selected2 = "selected";}								
							echo "<option value=\"distinct_peptides\" $selected1>Distinct Peptides</option>\n";
							echo "<option value=\"SoftwareID\" $selected2>Software</option>\n";
							echo "</select>\n";
							unset($selected1, $selected2);
							echo "</td>\n";	
						}else{
							echo "<td align=\"right\"style=\"padding-top:5px;\" ><input type=\"text\" name=\"name[$thID]\" value=\"$threshold[1]\" size=\"8\"></td>\n";
						}
						echo "<td width=\"20\" align=\"center\" style=\"padding-top:5px;\">";
						echo "<select name=\"test[$thID]\" size=\"1\">\n";
								if($threshold[3] == "="){$selected1 = " selected";}
								if($threshold[3] == "<"){$selected2 = " selected";}
								if($threshold[3] == ">"){$selected3 = " selected";}
								if($threshold[3] == ">="){$selected4 = " selected";}
								if($threshold[3] == "<="){$selected5 = " selected";}
								if($threshold[3] == "!="){$selected6 = " selected";}
						echo "<option value=\"=\"$selected1>=</option>\n";
						echo "<option value=\"<\"$selected2>&lt;</option>\n";
						echo "<option value=\">\"$selected3>&gt;</option>\n";
						echo "<option value=\">=\"$selected4>&gt;=</option>\n";
						echo "<option value=\"<=\"$selected5>&lt;=</option>\n";
						echo "<option value=\"!=\"$selected6>&ne;</option>\n";
						echo "</select>\n";
						unset($selected1, $selected2, $selected3, $selected4, $selected5, $selected6);
						echo "</td>\n";
						if($threshold[1] == "SoftwareID" and $row[1] == "2DB"){
							echo "<td align=\"center\" style=\"padding-top:5px;\">";
							echo "<select name=\"value[$thID]\" size=\"1\">\n";
								$rs_software = GetResultTableSQL("SELECT ID, Name, Vendor FROM Software WHERE Name != '2DB' ORDER BY 'Name'");
								for($o=0; $o<count($rs_software); $o++) {
					                $row_software = $rs_software[$o];
					                if($threshold[2] == $row_software[0]){
										$selected = "selected";
									}
					                echo"<option value=\"$row_software[0]\" $selected>$row_software[1]</option>\n";
					                unset($selected);
					        	}
							echo "</select>\n";
						}else{
							echo "<td align=\"left\" style=\"border-right:1px dashed #000; padding-top:5px;\"><input type=\"text\" name=\"value[$thID]\" value=\"$threshold[2]\" size=\"4\">";
						}
						echo "</td>\n";
					}
					if($n > $j){
						echo "<td colspan=\"". (($m - 1)/$n) ."\">&nbsp;</td>";
					}
					echo "<td style=\"padding-top:5px;\"><input type=\"submit\" name=\"add[$thsID]\" value=\"add\" class=\"small_button\">&nbsp;<input type=\"submit\" name=\"del[$thsID]\" value=\"delete\" class=\"small_button\"></td>\n";
					echo "</tr>\n";
				}
				echo "</table><br>\n";
				echo "<input type=\"submit\" name=\"new_threshold\" value=\"New Thresholds\" class=\"small_button\">";
				echo "\n";
				echo "<br>\n";
				echo "<hr><input type=\"submit\" name=\"confirm\" value=\"Save changes\">&nbsp;\n";
				echo "<input type=\"submit\" name=\"UserSet\" value=\"Save changes to users\"><br>";
				echo "<input type=\"hidden\" name=\"soft_choose\" value=\"OK\">";
				echo "<input type=\"hidden\" name=\"soft\" value=\"$soft\">";
				echo "</form>";
}

/////////////////////// Speichen etc...//////////////////////

if(isset($new_threshold)){  ////// New Threshold
        $query = "INSERT INTO Thresholds (SoftwareID,UserID,Thresholds.Default,Priority) Value ('$soft','NULL','1','1')";
        mysql_query("$query");
        $tmpID = mysql_insert_ID();
        $query = "INSERT INTO Threshold (Name,Value,test,ThresholdID) Value ('','','','$tmpID')";
        mysql_query("$query");
    echo"<script type=\"text/javascript\">";
    echo"window.location.href='software.php?soft_choose=OK&soft=$soft';";
        echo"</script>";
}

//////////// Add / Delete Values

$k = @array_keys($add);
$l = @array_keys($del);

if(count($k) > 0){
        $query = "INSERT INTO Threshold (Name,Value,test,ThresholdID) VALUE ('','','','$k[0]')";
        mysql_query("$query");
    echo"<script type=\"text/javascript\">";
    echo"window.location.href='software.php?soft_choose=OK&soft=$soft';";
        echo"</script>";
}

if(count($l) > 0){
        $query = "DELETE t.*, ts.* FROM Threshold as t Left JOIN Thresholds as ts ON ts.ID = t.ThresholdID Where ts.ID = $l[0]";
        mysql_query("$query");
    echo"<script type=\"text/javascript\">";
    echo"window.location.href='software.php?soft_choose=OK&soft=$soft';";
        echo"</script>";
}


if(isset($confirm)){
		$rs = GetResultTableSQL("Select Name FROM Software WHERE Software.ID = '$soft' Limit 1");
		$softname = $rs[0];
		if($softname[0] != "2DB"){
			mysql_query("UPDATE Software SET Name='$softwarename', Vendor='$vendor' WHERE Software.ID='$soft'");
		}
       $rs = GetResultTableSQL("SELECT Threshold.ID FROM Thresholds INNER JOIN Threshold ON Thresholds.ID = Threshold.ThresholdID WHERE UserID='0' and SoftwareID= '$soft'");
                for($j=0; $j<count($rs); $j++) {
                $threshold = $rs[$j];
                        $val = "$threshold[0]";
                        $query1="UPDATE Threshold SET Name='$name[$val]' WHERE Threshold.ID='$threshold[0]'";
                        mysql_query($query1);
                        $query2="UPDATE Threshold SET Value='$value[$val]' WHERE Threshold.ID='$threshold[0]'";
                        mysql_query($query2);
                        $query3="UPDATE Threshold SET test='$test[$val]' WHERE Threshold.ID='$threshold[0]'";
                        mysql_query($query3);
                        $query4="UPDATE Threshold SET Priority='$tpriority[$val]' WHERE Threshold.ID='$threshold[0]'";
                        mysql_query($query4);
                }
                
    	$rs = GetResultTableSQL("SELECT Distinct(Thresholds.ID) FROM Thresholds INNER JOIN Threshold ON Thresholds.ID = Threshold.ThresholdID WHERE UserID='0' and SoftwareID= '$soft'");
               for($j=0; $j<count($rs); $j++) {
                $threshold = $rs[$j];
                        $val = "$threshold[0]";
                        $query5="UPDATE Thresholds SET Priority='$tspriority[$val]' WHERE Thresholds.ID='$val'";
						mysql_query($query5);
	}
    echo"<script type=\"text/javascript\">";
    echo"window.location.href='software.php?soft_choose=OK&soft=$soft';";
        echo"</script>";
	
}

if(isset($UserSet)){
echo "<br>";
echo Warning("good","User Software Settings adjusted!");


/////////////////// Delete old Thresholds / Threshold /////////////

                $delete_query = "DELETE Threshold.*, Thresholds.* FROM Threshold LEFT JOIN Thresholds ON Threshold.ThresholdID = Thresholds.ID WHERE Thresholds.Default !='1' and Thresholds.SoftwareID = '$soft'";
                $delete_db = mysql_query("$delete_query");
                if(!$delete_db){
                echo "Coundn't delete userset Thresholds from Threshold/Thresholds.";
                }

$rs_user = GetResultTableSQL("SELECT ID FROM Users");
        for($z=0; $z<count($rs_user); $z++) {
                $row_user = $rs_user[$z];

/////////////////// Create new Thresholds from Default ////////

                $sql ="create temporary table tmptable Select * from Thresholds as t Where t.Default = '1' AND SoftwareID = '$soft'";
                mysql_query($sql);
                $sql= "update tmptable set tmptable.Default = '0'";  // Change Default to NULL
                mysql_query($sql);
                $sql= "update tmptable set tmptable.UserID = '$row_user[0]'"; // Change UserID to the actual User
                                mysql_query($sql);
                                $rs = GetResultTableSQL ("Select * From tmptable");

                        for($i=0; $i<count($rs); $i++) {                    // Read out Thresholds from the temporary table
                        $row = $rs[$i];

                        //////// Insert Data from the temporary table to Thresholds ///////////////
                        $sql1 = ("INSERT INTO Thresholds (SoftwareID,UserID,Thresholds.Default,Priority) Values ('$row[1]','$row[2]','$row[3]','$row[4]')");

                        $result = mysql_query($sql1) or die("Not able to write Thresholds: " . mysql_error());

                        $newID = mysql_insert_id(); /////// get last inserted ID

                        $thrs = GetResultTableSQL ("Select * From Threshold Where ThresholdID = '$row[0]'");
                                 for($j=0; $j<count($thrs); $j++) {                    // Read Default Threshold
                                 $throw = $thrs[$j];
                                 ////// Insert Default Threshold ///////
                                 $sql2 = ("INSERT INTO Threshold (Name,Value,test,ThresholdID,Priority) Values ('$throw[1]','$throw[2]','$throw[3]','$newID','$throw[5]')");
                                 $result1 = mysql_query($sql2) or die("Not able to write Threshold: " . mysql_error());
                                        }
                        }
                $sql="Drop temporary table if exists tmptable";
                mysql_query("$sql");
                }
}

////////////// Delete Software and connected Thresholds/Threshold for all users and default ////////////////
if($del=th){
	$rs = ("Select Count(ThresholdID) FROM Thresholds WHERE ThresholdID = '$thsID'");
	$rs_tmp = $rs[0];
		if($rs_tmp > 1){
			$sql = "DELETE FROM Threshold WHERE ThresholdID = '$thsID' AND Threshold.Name = '$thName'";
			echo "$sql";
		}else{
			$sql = "DELETE FROM Threshold WHERE ThresholdID = '$thsID' AND Threshold.Name = '$thName'";
		}
}


if($delete == "Delete" and $soft != "new"){
		$rs =  GetResultTableSQL("SELECT * FROM Software WHERE ID = '$soft' Limit 1");
		$softdelete = $rs[0];
		if($softdelete[1] == "2DB"){
			echo Warning("bad","You are not allowed to delete $softdelete[1]");
		}
		else{
			$delete_query = "Delete s.*, t.*, ts.* From Software as s LEFT JOIN Thresholds as ts ON s.ID = ts.SoftwareID LEFT JOIN Threshold as t ON ts.ID = t.ThresholdID Where s.ID = '$soft'";
			echo "$delete_query";
			echo Warning("good","$softdelete[1] deleted");
			$delete_software = mysql_query("$delete_query");
		}
echo "<meta http-equiv=\"Refresh\" content=\"2\" url=software.php\">";
}
?>

<br><br>
<?php include("../layout/footer.php"); ?>
</body>
</html>
