# Supplementary material for: 2DB: a Proteomics database for storage, analysis, presentation, and retrieval of information from mass spectrometric experiments
Source: BMC Bioinformatics. 2008 Jul 7;9:302. doi: 10.1186/1471-2105-9-302 (PMC2475538; doi:10.1186/1471-2105-9-302)
Supplement: Additional file 1 — All files needed to run and further develop the database application as well as the user manual have been bundled into one zip file which can be downloaded from biomedcentral here. Due to constant upgrading of the system, it may be beneficial to check for the latest version on our website [12]. All the sources and additional installation files. [file 1471-2105-9-302-S1.zip › admin/SpecUpload.inc]

<?php
        ////////// File &ouml;ffnen ////////
        if($upload=="submit") {
                $fpath = $_FILES['fileA']['tmp_name'];
                $newpath = "upload/" . $_FILES['fileA']['name'];
                if ($fpath == "")
                        die("No file selected.");
                $res = @copy(trim($fpath), trim($newpath));
                if(!$res)
                        die("File couldn't be uploaded." . $res . " Old: $fpath, New: $newpath");
                $arr = file($newpath);
                for ($i=0;$i<count($arr);$i++) {
                $spec = trim(rtrim($arr[$i++]));
                $data = trim(rtrim($arr[$i]));
                $data= substr($data,0,strlen($data)-2);
                        $sql = "Update Identifications Set Spec_Data = '$data' Where Spectrum='$spec'";
                mysql_query($sql);
                }
                unlink($newpath);
        }
        echo "<form action='" . $_SERVER['PHP_SELF'] . "' method='POST' enctype='multipart/form-data'>";
?>
        In order to upload spectra to the database you can use the following format:<br>
        SpectrumIdentifier:precursormass,pccharge;moverz1,intensity1;...moverzx,intensityx;linebreak<br>
        Followed by any number of further spectra.<br>
        This is only necessary if you did not upload the spectrum with your result upload.<br>
        In case a file which contains those identification which have no spectrum is needed,<br>
        <a href="GetSpectra.php" >Click here</a><br>
        <table width="500" border="0">
                <tr><th colspan="2" align="left">Please select file for import</th></tr>
                <tr><td>Spectra</td>
                <td> <input type="file" name="fileA"></td></tr>
                <tr><td></td><td>
<?php
if(UploadmoeglichkeitPruefen())
{
        $MaximaleDateiuploadGroesse=MaximaleDateiuploadGroesseErmitteln();
        $upload = "true";
            echo "<span style=\"font-size:10px;\">(Maximum file size: ",
                number_format($MaximaleDateiuploadGroesse/1048576, 0, ",", "."),
                " MB)</span>";
}
else
{
       echo"<span style=\"font-size:10px;\"><b style=\"background-color:#FF0000; color:#FFFFFF;\">&nbsp;&nbsp;!&nbsp;&nbsp;</b>&nbsp;You are not allowed to upload files!";
      echo "</span><br>";
}
?>
                </td></tr>
            <tr><td colspan="2"> <input name="senden" type="submit" value="Upload" /></td></tr>
    </table>
</form>
