# Supplementary material for: 2DB: a Proteomics database for storage, analysis, presentation, and retrieval of information from mass spectrometric experiments
Source: BMC Bioinformatics. 2008 Jul 7;9:302. doi: 10.1186/1471-2105-9-302 (PMC2475538; doi:10.1186/1471-2105-9-302)
Supplement: Additional file 1 — All files needed to run and further develop the database application as well as the user manual have been bundled into one zip file which can be downloaded from biomedcentral here. Due to constant upgrading of the system, it may be beneficial to check for the latest version on our website [12]. All the sources and additional installation files. [file 1471-2105-9-302-S1.zip › admin/spots.php]

<?php
if (!isset ($_COOKIE["login"])) 
{ 
header ("Location: ../index.php"); 
} 

//////////////////////////////////////////////////////////////////
//                                                              //
//           Spot editing and marking on the mastergel          //
//                                                              //
//               Image Map Applet by Dr. Jens Allmer            //
//                                                              //
//////////////////////////////////////////////////////////////////
?>
<!doctype html public "-//W3C//DTD HTML 4.0 //EN">
<html>
<head>
<title>Administration Set Spots</title>
<?php include("../layout/menu_admin.php"); ?>
<h2 class="title">Spots</h2>
<table width="450" cellspacing="0" cellpadding="0">
<tr>
<td width="260" align="left" bgcolor="#EEEEEE">&nbsp;<b>Add / Edit</b></td>
<td align="right" bgcolor="#EEEEEE"><a href="../help.php#spots"><img src="../layout/help.png" border="0" alt="Help...!" width="16" height="16" valign="absmidle" style="margin:0px"/></a>&nbsp;</td>
</tr>
</table>
<br>
<SCRIPT>
////////////////////// Browsertest sript /////////////////
<!-- //

//// Test Java ////
if (navigator.javaEnabled() == true){
}
  else if (navigator.javaEnabled() == false) {
  document.write("<div class='warningbox'><b style='background-color:#FF0000; color:#FFFFFF;'>&nbsp;&nbsp;!&nbsp;&nbsp;</b> Java: <font color=red>disabled</font> - Please activate to mark Spots!</div><br>");
} else{
  document.write("<div class='warningbox'><b style='background-color:#FF0000; color:#FFFFFF;'>&nbsp;&nbsp;!&nbsp;&nbsp;</b> Java: <font color=red>not detected</font> - Please activate!</div><br>");
}

//--end-->
</script>
<?php
/////////////////// Gel selection form ///////////////////
$rs = GetResultTableSQL("SELECT Name FROM Members INNER JOIN Groups ON Members.GroupID = Groups.ID WHERE UserID='$tab[1]' AND Name = 'Administrators'");
if(!$rs){
	$request = "WHERE OperatorID = '$tab[1]' AND";
}else{
	$request = "WHERE ";
}
$rs = GetResultTableSQL("SELECT Name, Date, Image FROM Separations $request Image !=''");
	if(!$rs){
		echo "<div class=\"warningbox\"><b style=\"background-color:#FF0000; color:#FFFFFF;\">&nbsp;&nbsp;!&nbsp;&nbsp;</b> Sorry, but for your account no spots or images are available! - Please import some data first or upload an image!</div>\n";
	}
	else{
		echo "<form action=\"spots.php\" name=\"choose_gel\" method=\"post\">\n";
		echo "<select name=\"gelimage\" size=\"1\">\n";
		for($i=0; $i<count($rs); $i++) {
			$row = $rs[$i];
			$datum = date("d.m.Y",$row[1]);
			echo"<option value=\"$row[2]\">$row[0] ($datum)</option>\n";
			}
		echo "</select><br><br>";
		echo "<input type=\"submit\" value=\"OK\" name=\"spotedit\">&nbsp;";
		echo "</form><br>";
	}

/////////////////// Imagemap Applet //////////////////////

if($spotedit == "OK"){

////////////////// Get image size  ///////////////////////

   $img = "../gelimages/pics/$gelimage";
   $size = getimagesize( $img);


////////////////// Writes spots to params.txt ////////////

$file = "params.txt";

$fp= fopen($file,"w+");

$rs = GetResultTableSQL("SELECT ID FROM Separations WHERE Image='$gelimage'"); 
$row = $rs[0];

fputs($fp, "sepid=$row[0]\n"); // An dieser Stelle muss noch die ID des Gels abgefragt werden.

$rs = GetResultTableSQL("SELECT * FROM Fractionations LEFT JOIN Shapes ON Fractionations.ID = Shapes.FractionationID WHERE SeparationID='$row[0]'"); 

for($i=0; $i<count($rs); $i++) {
		$row_params = $rs[$i];
		if($row_params[9] == ""){
		 $line = "";
		 $line .= "spotid=$row_params[0]";
		 ($row_params[2]=="")? $line.=",name=-1":$line.=",name=$row_params[2]";
		 ($row_params[4]=="")? $line.=",mass=-1":$line.=",mass=$row_params[4]";
		 ($row_params[5]=="")? $line.=",pi=-1":$line.=",pi=$row_params[5]";
		 ($row_params[6]=="")? $line.=",rt=-1":$line.=",rt=$row_params[6]";
		$line .= ",shape=-1,x1=-1,y1=-1,x2=-1,y2=-1\n";
		fputs($fp, "$line");
		continue;
		}
		else{
		$k=1;
		$coords = GetResultTableSQL("SELECT * FROM Coordinates WHERE ShapeID='$row_params[8]' ORDER BY ID"); 
		for($j=0; $j<count($coords); $j++) {
		$xy = $coords[$j];
		$x[$k] = $xy[1];
		$y[$k] = $xy[2];
		$k++;
		}
		$line = "spotid=$row_params[0],name=$row_params[2],mass=$row_params[4],pi=$row_params[5],rt=$row_params[6],shape=$row_params[10],x1=$x[1],y1=$y[1],x2=$x[2],y2=$y[2]\n";
		}
		fputs($fp, "$line");
	}
 
 fclose ($fp);


///////////////// Applet start ///////////////////////////

echo "<APPLET codebase=\".\"\n";
echo "            code = \"WelcomeApplet.class\"\n";
echo "            archive=\"demo.jar, swing-layout-1.0.jar\"\n";
echo "            width=\"860\"\n";
echo "            height=\"597\">\n";
echo "<PARAM NAME=\"targetWidth\" VALUE=\"$size[0]\">\n";
echo "<PARAM NAME=\"targetHeight\" VALUE=\"$size[1]\">\n";
echo "<PARAM NAME=\"imagePath\" VALUE=\"../gelimages/pics/$gelimage\">\n";
echo "<PARAM NAME=\"paramsPath\" VALUE=\"params.txt\">\n";
echo "<PARAM NAME=\"responseScript\" VALUE=\"writespots.php\">\n";
echo "<param name=\"debugLevel\" value=\"1\">";
echo "</APPLET>\n";
echo "<br>\n";
echo "<br>\n";
}


////////////////////////// params.txt stucture ////////////////////////////

//sepid=1
//spotid=1,name=sp1,mass=25.0,pi=2.5,rt=250,shape=circle,x1=-1,y1=-1,x2=-1,y2=-1
//spotid=2,name=sp12,mass=33.0,pi=3.3,rt=330,shape=rectangle,x1=20,y1=20,x2=100,y2=100

///////////////////////////////////////////////////////////////////////////

?>
<br><br>
<?php include("../layout/footer.php"); ?>
</body>
</html>
