# Supplementary material for: 2DB: a Proteomics database for storage, analysis, presentation, and retrieval of information from mass spectrometric experiments
Source: BMC Bioinformatics. 2008 Jul 7;9:302. doi: 10.1186/1471-2105-9-302 (PMC2475538; doi:10.1186/1471-2105-9-302)
Supplement: Additional file 1 — All files needed to run and further develop the database application as well as the user manual have been bundled into one zip file which can be downloaded from biomedcentral here. Due to constant upgrading of the system, it may be beneficial to check for the latest version on our website [12]. All the sources and additional installation files. [file 1471-2105-9-302-S1.zip › admin/user.php]

<?php
if (!isset ($_COOKIE["login"])){
	header ("Location: ../index.php");
}
?>
<!doctype html public "-//W3C//DTD HTML 4.0 //EN">
<html>
<head>
<title>Administration Setup Users</title>
<?php include("../layout/menu_admin.php"); ?>
<h2 class="title">User-Profile</h2>
<table width="450" cellspacing="0" cellpadding="0">
<tr>
<td width="260" align="left" bgcolor="#EEEEEE">&nbsp;<b>Add / Edit</b></td>
<td align="right" bgcolor="#EEEEEE"><a href="../help.php#add_user"><img src="../layout/help.png" border="0" alt="Help...!" width="16" height="16" valign="absmidle" style="margin:0px"/></a>&nbsp;</td>
</tr>
</table>
<br>
<?php
/////////////// User Management ////////////////
/// The user-management allows to create,    ///
/// update and delete users from the DB.     ///
/// Also the membership could be set for the ///
/// users.                                   ///
/// The Groups that can be selected for      ///
/// membership are manageable in group.php.  ///
////////////////////////////////////////////////


                 if($savety[2] == "Administrators"){
                        echo "<form action=\"user.php\" name=\"edit_user\" method=\"post\">\n";
                        echo "<select name=\"user\" size=\"1\">\n";
                        echo "<option value=\"new\">New...</option>\n";
                        $rs = GetResultTableSQL("SELECT ID, First_Name, Last_Name FROM Users ORDER BY 'Last_Name'");
                        for($i=0; $i<count($rs); $i++) {
                        $row = $rs[$i];
                        echo"<option value=\"$row[0]\">$row[2], $row[1]</option>\n";
                        }
                        echo "</select><br><br>";

                        echo "<input type=\"submit\" value=\"OK\" name=\"useredit\">&nbsp;";
                        echo "<input type=\"submit\" value=\"delete\" name=\"userdelete\" onClick=\"return confirm('Do you really want delete the selected user?')\">";
                        echo "</form><br>";
                }
                else{
                        $useredit = "OK";
                        $user = $tab[1];
                }
?>

<?php
if($useredit == "OK"){
        echo "<form action=\"user.php\" name=\"edit_user_next\" method=\"post\">\n";
        $rs = GetResultTableSQL("SELECT * FROM Users WHERE ID='$user'");
        for($i=0; $i<count($rs); $i++) {
        $row = $rs[$i];
        echo "<table width=\"500\" border=\"0\"><tr>\n";
        echo "<td width=\"100\" bgcolor=\"#EEEEEE\"><b>ID:</b> $row[0] | <b>Status:</b> $row[5]</td>\n";
        echo "<td width=\"400\" bgcolor=\"#EEEEEE\"><b>$row[2], $row[1]</b></td>\n";
        echo "</tr>\n<tr>\n";
        echo "<td colspan=\"2\">&nbsp;</td>\n";
        echo "</tr>\n<tr>\n";
        echo "<td width=\"100\">First Name</td>\n";
        echo "<td width=\"400\"><input type=\"text\" value=\"$row[1]\" name=\"First_Name\" maxlength=\"255\"></td>\n";
        echo "</tr>\n<tr>";
        echo "<td width=\"100\">Second Name</td>\n";
        echo "<td width=\"400\"><input type=\"text\" value=\"$row[2]\" name=\"Last_Name\" maxlength=\"255\"></td>\n";
        echo "</tr>\n<tr>";
        echo "<td width=\"100\">Initals</td>\n";
        echo "<td width=\"400\"><input type=\"text\" value=\"$row[3]\" name=\"Initials\" maxlength=\"2\" size=\"2\"></td>\n";
        echo "</tr>\n<tr>";
        echo "<td width=\"100\">eMail</td>\n";
        echo "<td width=\"400\"><input type=\"text\" value=\"$row[4]\" name=\"Email\" maxlength=\"255\"></td>\n";
        echo "</tr>\n";
                if($user == "new"){
                echo "<tr>\n";
                echo "<td width=\"100\">Password</td>\n";
                echo "<td width=\"400\">The password will be send to the email adress.</td>\n";
                echo "</tr>\n<tr>\n";
                echo "<td width=\"100\">Software</td>\n";
                echo "<td width=\"400\">Thresholds will be set to default.</td>\n";
                echo "</tr>\n";
                }
                else{
                echo "<tr>";
                echo "<td width=\"100\">Password (old)</td>\n";
                echo "<td width=\"400\"><input type=\"password\" value=\"\" name=\"Password\" maxlength=\"255\"></td>\n";
                echo "</tr>\n<tr>\n";
                echo "<td width=\"100\">Password (new)</td>";
                echo "<td width=\"400\"><input type=\"password\" value=\"\" name=\"Password_new\" maxlength=\"255\"></td>\n";
                echo "</tr>\n";
                if($user != "new"){
                        echo "<tr>\n";
                        echo "<td colspan=\"2\" align=\"left\"><input type=\"submit\" value=\"Update\" name=\"usersend\"></td>\n";
                        echo "</tr>\n";
                        }
                }
        echo "</table><br>\n";
        if($user != "new"){
        echo "<table width=\"500\" border=\"0\">\n";
        echo "<tr>";
        echo "<td width=\"100\" bgcolor=\"#EEEEEE\"><b>Software</b></td>\n";
        echo "<td width=\"400\" bgcolor=\"#EEEEEE\">Threshold Settings</td>\n";
        echo "</tr>\n";
        echo "<tr>\n";
        echo "<td colspan=\"2\">&nbsp;</td>\n";
        echo "</tr>\n";
        $soft = GetResultTableSQL("SELECT ID, Name, Vendor FROM Software WHERE Software.Name != '2DB'");
        for($i=0; $i<count($soft); $i++) {
        $soft_name = $soft[$i];
        $softid = $soft_name[0];
        echo "<tr>\n";
        echo "<td width=\"100\" valign=\"top\"><b>$soft_name[1]</b><br><font size=\"-2\">($soft_name[2])</font><br><input type=\"button\" name=\"reset\" value=\"reset to default\" class=\"small_button\" onclick=\"Reset($softid, '$soft_name[1]', $user)\" ></td>\n";
        echo "<td width=\"400\" colspan=\"2\">\n";
                echo "<table width=\"380\" border=\"0\"><tr>\n";
                $thres = GetResultTableSQL("SELECT Name, Value, test, ThresholdID, Threshold.ID, Thresholds.ID, Threshold.Priority FROM Thresholds INNER JOIN Threshold ON Thresholds.ID = Threshold.ThresholdID WHERE UserID = '$user' AND SoftwareID = '$soft_name[0]' ORDER BY Threshold.ThresholdID ASC , Threshold.Priority ASC");
                $curid = 0;
                for($j=0; $j<count($thres); $j++) {
                $threshold = $thres[$j];
                $tid = $threshold[5];
                if($tid != $curid){
                        echo "</tr>\n<tr>";
                        $curid = $tid;
                }
                echo "<td width=\"80\" align=\"right\">$threshold[0]</td>\n";
                echo "<td width=\"20\" align=\"center\">$threshold[2]</td>\n";
                $valuename = $threshold[4];
                echo "<td width=\"280\" align=\"left\"><input type=\"text\" name=\"value[$valuename]\" value=\"$threshold[1]\" size=\"4\"></td>\n";
                }
                echo "</tr></table>";
        echo "</td>\n";
        echo "</tr>\n";
        echo "<tr>\n";
        echo "<td colspan=\"2\">&nbsp;</td>\n";
        echo "</tr>\n";
        }
        echo "</table><br>\n";
}
        if($user != "new"){
                if($savety[2] == "Administrators"){
                echo "<table width=\"500\" border=\"0\">\n<tr>\n";
                echo "<td width=\"100\" bgcolor=\"#EEEEEE\"><b>Groups</b></td>\n";
                echo "<td width=\"400\" bgcolor=\"#EEEEEE\">&nbsp;\n</td>";
                echo "</tr>\n<tr>\n";
                echo "<td colspan=\"2\">&nbsp;</td>\n";
                echo "</tr>\n<tr>\n";
                echo "<td colspan=\"2\">\n";
                $rs = GetResultTableSQL("SELECT DISTINCT Count(m.UserID) FROM Members as m INNER JOIN Groups as g ON m.GroupID = g.ID WHERE Name = 'Administrators'");
                $counter = $rs[0];
                if(!$rs){
                        echo "Not able to count administrators!<br>\n";
                }
                elseif($counter[0] <= "1"){
                         $check = "Administrators";
                 }
                $groups = GetResultTableSQL("SELECT ID, Name FROM Groups WHERE Groups.Name != 'Guests'");
                $membership = GetResultTableSQL("SELECT UserID, GroupID, Name FROM Groups INNER JOIN Members ON Groups.ID = Members.GroupID WHERE UserID='$user'");
                for($i=0; $i<count($groups); $i++) {
                $row_group = $groups[$i];
                $groupid = $row_group[0];
                                echo "<input type=\"checkbox\" value=\"$row_group[0]\" name=\"group[$groupid]\"";
                                for($j=0; $j<count($membership); $j++) {
	                                $row_group_member = $membership[$j];
	                                if($row_group[0] == $row_group_member[1] ){
	                                        echo "checked=\"checked\"";
	                                }
	                                if($check == $row_group[1] && $row_group_member[0] == $tab[1]){
	                                        $bin_admin = "rebuilt";
	                                        echo "disabled";
	                                }
                        		}
                        echo "> $row_group[1]<br>\n";
                        }
                echo "</td>\n";
                echo "</tr>\n";
                echo "</table><br>\n";
        }else{
                echo"";
                }
                }
        }

if($user == "new"){
        echo "<input type=\"hidden\" value=\"show\" name=\"groups\">\n";
        echo "<input type=\"submit\" value=\"Create\" name=\"usersend\">&nbsp;\n";
        }
else{	
 		if($bin_admin == "rebuilt"){
			echo "<input type=\"hidden\" value=\"rebuilt\" name=\"bin_admin\">\n";
		}
        echo "<input type=\"hidden\" value=\"$row[5]\" name=\"Status\">\n";
        echo "<input type=\"hidden\" value=\"$row[0]\" name=\"ID\">\n";
        echo "<input type=\"submit\" value=\"Update\" name=\"usersend\">\n";
        }
echo "</form><br>";

}

///////////////////////// User Create /////////////////////////
//                                                           //
//        A User is created in two Steps. During the               //
//        first step the user-data is collected and                //
//        stored in the DB.                                        //
//        In the second step the membership is set                 //
//        based on the userid from the first step                  //
//        and stored in the DB.                                    //
//                                                           //
///////////////////////////////////////////////////////////////


///////////////////////// Step1 ///////////////////////////////

if($usersend == "Create"){
        if($First_Name ==""){
        exit;
        }
        if($Last_Name ==""){
        exit;
        }
        if($Initials ==""){
        exit;
        }
        if($Email ==""){
        exit;
        }
$Password = date("HdBy");
$coded = sha1($Password);
$Status = "ok";

$rs = mysql_query("INSERT INTO Users (First_Name,Last_Name,Initials,Email,Status,Password) Values ('$First_Name','$Last_Name','$Initials','$Email','$Status','$coded')");
if(!$rs){
echo "Coundn't create User.";
}

/////////// Send mail with login ///////

$header = 'From: do_not_reply@2db.de' . "\r\n" .
          'Reply-To: do_not_reply@2db.de' . "\r\n" .
          'X-Mailer: PHP/' . phpversion();
$betreff = "Your 2db Login";
$message = "Hello $First_Name $Last_Name and welcome to 2db! \n \n Your Login for 2db is: $Email \nand your password is: $Password.\n\n If you are logged in you can change your password under Admin - Users. ";
mail($Email, $betreff, $message, $header);

////////////////////////////////////////

        if($groups == "show"){

        $userident = GetResultTableSQL("SELECT ID FROM Users WHERE Email='$Email'");
        $useridtmp = $userident[0];

        echo "<form action=\"user.php\" name=\"edit_user_groups\" method=\"post\">\n";
        echo "<table width=\"500\" border=\"0\">";
        echo "<tr>";
        echo "<td width=\"100\" bgcolor=\"#EEEEEE\"><b>Groups</b></td>";
        echo "<td width=\"400\" bgcolor=\"#EEEEEE\">&nbsp;</td>";
        echo "</tr>";
        echo "<tr>";
        echo "<td colspan=\"2\">&nbsp;</td>";
        echo "</tr>";
        echo "<tr>";
        echo "<td colspan=\"2\">";
                $groups = GetResultTableSQL("SELECT ID, Name FROM Groups Where Groups.Name != 'Guests'");
                for($i=0; $i<count($groups); $i++) {
                $row_group = $groups[$i];
                $groupid = $row_group[0];
                        echo "<input type=\"checkbox\" value=\"$row_group[0]\" name=\"group[$groupid]\">$row_group[1]<br>";
                }
        echo "</td>";
        echo "</tr>";
        echo "</table><br>";

        echo "<input type=\"hidden\" value=\"$useridtmp[0]\" name=\"ID\">";
        echo "<input type=\"submit\" value=\"Create\" name=\"usergroup\">";
        echo "</form><br>";
        }
}
///////////////////////// User Create (Step2) ///////////////////

if($usergroup == "Create"){
        if (isset($_REQUEST['group'])) {
          reset($_REQUEST['group']);
          foreach ($_REQUEST['group'] as $k => $v) {
                mysql_query("INSERT INTO Members (UserID,GroupID) Values ('$ID','$k')");
                }
                }


        ///////////// Set default Thresholds ///////////////////////


                        ////////// Tempor�re Tabelle mit den Default Thresholds erzeugen ////////
                $sql ="create temporary table tempthresholds Select * from Thresholds as t Where t.Default = '1'";
                mysql_query($sql);
                $sql= "update tempthresholds set tempthresholds.Default = NULL";  // Default Status �ndern
                mysql_query($sql);
                $sql= "update tempthresholds set UserID = '$ID'"; // UserID �ndern
                mysql_query($sql);
                                $rs = GetResultTableSQL ("Select * From tempthresholds");

                        for($i=0; $i<count($rs); $i++) {                    // Auslesen der Thresholds
                        $row = $rs[$i];

                        //////// Einf�gen des neuen Thresholds ///////////////
                        $sql1 = ("INSERT INTO Thresholds (SoftwareID,UserID,Thresholds.Default,Priority) Values ('$row[1]','$row[2]','$row[3]','$row[4]')");

                        $result = mysql_query($sql1) or die("Not able to write Thresholds: " . mysql_error());

                        $newID = mysql_insert_id(); /////// Letzte ID auslesen

                                        $thrs = GetResultTableSQL ("Select * From Threshold Where ThresholdID = '$row[0]'");
                                        for($j=0; $j<count($thrs); $j++) {                    // Auslesen der Threshold
                                        $throw = $thrs[$j];
                                        ////// Einf�gen der neuen Threshold ///////
                                        $sql2 = ("INSERT INTO Threshold (Name,Value,test,ThresholdID) Values ('$throw[1]','$throw[2]','$throw[3]','$newID')");

                                        $result1 = mysql_query($sql2) or die("Not able to write Threshold: " . mysql_error());
                                        }
                        }
        }

///////////////////////// User Update /////////////////////////
//             Membership update not available               //
///////////////////////////////////////////////////////////////


if($usersend == "Update"){
$delay ="0";
        if($Password == ""){   // Without changing password

        $update_query = "Update Users SET First_Name='$First_Name', Last_Name='$Last_Name', Initials='$Initials', Email='$Email' WHERE ID='$ID'";
        $update_db = mysql_query("$update_query");
        if(!$update_db){
        echo "Coundn't update User.";
        $delay ="2";
                }
        }

        if($Password != ""){   // With password check and change
        $coded = sha1($Password);
        $rs = GetResultTableSQL("SELECT Password FROM Users WHERE ID='$ID'");
        $row = $rs[0];
                if($coded == $row[0] and $Password_new != ""){
                $coded = sha1($Password_new);
                $update_query = "Update Users SET First_Name='$First_Name', Last_Name='$Last_Name', Initials='$Initials', Email='$Email', Password='$coded' WHERE ID='$ID'";
                $update_db = mysql_query("$update_query");
                if(!$update_db){
                echo "Coundn't update User.";
                $delay ="2";
                }
                }else{
                echo "Coundn't update, you typed in your wrong old password or forgot the new one.";
                $delay ="2";
                }
        }


        $thres = GetResultTableSQL("SELECT Name, Value, test, ThresholdID, Threshold.ID FROM Thresholds INNER JOIN Threshold ON Thresholds.ID = Threshold.ThresholdID WHERE UserID='$ID' ORDER BY Threshold.ID");
                for($j=0; $j<count($thres); $j++) {
                $threshold = $thres[$j];
                        $valuename = "$threshold[4]";
                        $val = $value[$valuename];
                        mysql_query("UPDATE Threshold SET Value='$val' WHERE Threshold.ID='$threshold[4]'");
                }
                         if($savety[2] == "Administrators"){
                          echo "Hallo";
                                $delete_query = "DELETE FROM Members WHERE UserID='$ID'";
                                $delete_db = mysql_query("$delete_query");
                                if(!$delete_db){
                                echo "Coundn't delete User from Members.";
                                $delay ="0";
                                }

                                if($bin_admin == "rebuilt"){
                                 echo "Hallo";
                                                 $rs = GetResultTableSQL("SELECT ID FROM Groups WHERE Name='Administrators'");
                                                $grID = $rs[0];
                                                mysql_query("INSERT INTO Members (UserID,GroupID) Values ('$ID','$grID[0]')");
                                                unset($bin_admin);
                                        }

                                if (isset($_REQUEST['group'])) {
                                  reset($_REQUEST['group']);
                                  foreach ($_REQUEST['group'] as $k => $v) {
                                mysql_query("INSERT INTO Members (UserID,GroupID) Values ('$ID','$k')");
                                }
                                $delay ="10";
                                }
                        }else{
                                echo"";
                        }
echo "<meta http-equiv=\"Refresh\" content=\"$delay\" url=user.php\">";

}


////////////////////// User Delete ////////////////////
//        Deletes User form the Users table and      //
//        all memberships from the Members table.    //
///////////////////////////////////////////////////////


if($userdelete == "delete" & $user != "new"){

//////////////////// Prevents deleting of all Administrators /////////////////
         $rs = GetResultTableSQL("SELECT DISTINCT Count(m.UserID) FROM Members as m INNER JOIN Groups as g ON m.GroupID = g.ID WHERE Name = 'Administrators'");
        $counter = $rs[0];
                if(!$rs){
                        echo Warning("bad", "No able to count administrators!");
                }
                elseif($counter[0] <= 1){
                         echo Warning("bad", "There must be at least one Administrator left to handle this DB!");
                 }else{

//////////////// Checking Separations for the User /////// Reset OperatorID ///////////////
                 $rs = GetResultTableSQL("SELECT ID FROM Separations WHERE OperatorID = '$user'");
                        if(!$rs){
                                echo Warning("good", "No Separations are connected to the User.");
                        }else{
                         		echo Warning("good", "There are some Separations connected to the User.<br>The User for this Separations is set to the logged in Administrator ($tab[2] $tab[3]).");
                                        for($i=0; $i<count($rs); $i++) {
                                        $row = $rs[$i];
                                        $reset_query = "Update Separations SET OperatorID='$tab[1]' WHERE ID='$row[0]'";
                                        $user_delete = mysql_query("$reset_query");
                                                if(!$user_delete){
                                                        echo "Coundn't delete User.<br>";
                                                }
                                        }
                        }
                $delete_query = "DELETE FROM Users WHERE ID='$user' LIMIT 1";
                $delete_db = mysql_query("$delete_query");
                if(!$delete_db){
                echo "Coundn't delete User.";
                }
                $delete_query = "DELETE FROM Members WHERE UserID='$user'";
                $delete_db = mysql_query("$delete_query");
                if(!$delete_db){
                echo "Coundn't delete User from Members.";
                }
                $delete_query = "DELETE Threshold.*, Thresholds.* FROM Threshold LEFT JOIN Thresholds ON Threshold.ThresholdID = Thresholds.ID WHERE Thresholds.UserID='$user'";
                $delete_db = mysql_query("$delete_query");
                if(!$delete_db){
                echo "Coundn't delete userset Thresholds from Threshold/Thresholds.";
                }
        echo "User deleted!<br><br>\n";
        }
}

///////////////////////////////////////////////////////
////////////////// Threshold Reset ////////////////////
///////////////////////////////////////////////////////

if($reset == "reset"){
/////////////////// Delete old Thresholds / Threshold /////////////

                $delete_query = "DELETE Threshold.*, Thresholds.* FROM Threshold LEFT JOIN Thresholds ON Threshold.ThresholdID = Thresholds.ID WHERE Thresholds.UserID='$user' and Thresholds.SoftwareID = '$softid'";
                $delete_db = mysql_query("$delete_query");
                if(!$delete_db){
                echo "Coundn't delete userset Thresholds from Threshold/Thresholds.";
                }


/////////////////// Create new Thresholds from Default ////////

                $sql ="create temporary table tempthresholds Select * from Thresholds as t Where t.Default = '1' AND SoftwareID = '$softid'";
                mysql_query($sql);
                $sql= "update tempthresholds set tempthresholds.Default = NULL";  // Change Default to NULL
                mysql_query($sql);
                $sql= "update tempthresholds set UserID = '$user'"; // Change UserID to the actual User
                                mysql_query($sql);
                                $rs = GetResultTableSQL ("Select * From tempthresholds");

                        for($i=0; $i<count($rs); $i++) {                    // Read out Thresholds from the temporary table
                        $row = $rs[$i];

                        //////// Insert Data from the temporary table to Thresholds ///////////////
                        $sql1 = ("INSERT INTO Thresholds (SoftwareID,UserID,Thresholds.Default,Priority) Values ('$row[1]','$row[2]','$row[3]','$row[4]')");

                        $result = mysql_query($sql1) or die("Not able to write Thresholds: " . mysql_error());

                        $newID = mysql_insert_id(); /////// get last inserted ID

                                        $thrs = GetResultTableSQL ("Select * From Threshold Where ThresholdID = '$row[0]'");
                                        for($j=0; $j<count($thrs); $j++) {                    // Read Default Threshold
                                        $throw = $thrs[$j];
                                        ////// Insert Default Threshold ///////
                                        $sql2 = ("INSERT INTO Threshold (Name,Value,test,ThresholdID) Values ('$throw[1]','$throw[2]','$throw[3]','$newID')");

                                        $result1 = mysql_query($sql2) or die("Not able to write Threshold: " . mysql_error());
                                        }

                        }
echo "<script type=\"text/javascript\" language=\"JavaScript\">";
echo "self.location.href =\"user.php?useredit=OK&user=$user\";";
echo "</script>";


}

?>
<br><br>
<?php include("../layout/footer.php"); ?>
</body>
</html>
