# Supplementary material for: 2DB: a Proteomics database for storage, analysis, presentation, and retrieval of information from mass spectrometric experiments
Source: BMC Bioinformatics. 2008 Jul 7;9:302. doi: 10.1186/1471-2105-9-302 (PMC2475538; doi:10.1186/1471-2105-9-302)
Supplement: Additional file 1 — All files needed to run and further develop the database application as well as the user manual have been bundled into one zip file which can be downloaded from biomedcentral here. Due to constant upgrading of the system, it may be beneficial to check for the latest version on our website [12]. All the sources and additional installation files. [file 1471-2105-9-302-S1.zip › admin/writespots.php]

<?php
if (!isset ($_COOKIE["login"])){ 
	header ("Location: ../index.php"); 
}
extract($HTTP_POST_VARS);
include("../Connect.php");
include("../functions.php");

$rs=ConDB($dbname);

//$file = "debugOut.txt";
//$fp = fopen($file,"w");

$len = $_POST["rows"];
$insert = false;
$exists = true;
$sql = "";
$fracID = 0;
for($i=0; $i<$len; $i++) {
//	fwrite($fp,"Entering $i. of $len loop\r\n");
//	fwrite($fp,"**************************************\r\n");
	$var = "row$i";
	$line = $_POST["$var"];
	$tab = explode(",",$line);
	$vars = count($tab);
	$cols = "";
	$sets = "";
	$vals = "";
	$insert = true;
	list($name,$value) = split(":",$tab[0]);
	$sql = "SELECT * FROM Fractionations WHERE ID=$value";
	$rs = GetResultTableSQL($sql);
	if($rs) {
//		fwrite($fp,"Found entry: ($sql)\r\n");
		$exists = true;
	} else {
//		fwrite($fp,"Couldn't find entry: ($sql)\r\n");
		$exists = false;	
	}
	if($exists) {
		$fracID = $value;
		$where = "WHERE ID=$fracID";
		$insert = false;
	} else
		$insert = true;
	for($t=1; $t<6; $t++) {
		list($name,$value) = split(":",$tab[$t]);
		if($insert) {
			$cols .= "$name";
			$vals .= "'$value'";
			if($t < 5) {
				$cols .= ", ";
				$vals .= ", ";
			}
		} else {	//Udate below
			$sets .= "$name='$value'";
			if($t < 5)
				$sets .= ", ";
		}	
	}
	if($insert) {
		$sql = "INSERT INTO Fractionations ($cols) VALUES($vals)";
//		fwrite($fp,"Inserted: ($sql)\r\n");
		
	} else {
		$sql = "UPDATE Fractionations SET $sets $where";
//		fwrite($fp,"Updated: ($sql)\r\n");
	}
	$rs = mysql_query($sql);
//	if(!$rs)
//		fwrite($fp,"Couldn't insert int Frac ($sql)\r\n");
	if($insert)
		$fracID = mysql_insert_id();	
//	fwrite($fp,"FractionationID= $fracID\r\n");
	
	//Delete associated coordinates
	$sql = "SELECT ID FROM Shapes WHERE FractionationID = $fracID";
	$rs = GetResultTableSQL($sql);
	if($rs) {
		for($d=0; $d<count($rs); $d++) {
			$r = $rs[$d];
			mysql_query("DELETE FROM Coordinates WHERE ShapeID=$r[0]");
		}
		mysql_query("DELETE FROM Shapes WHERE FractionationID=$fracID");
	} else {
//		fwrite($fp,"Couldn't retrieve ShapeID ($sql)\r\n");
	}
	//Delete associated shapes (usually just 1).

	list($name,$value) = split(":",$tab[6]);
	list($name,$x1) = split(":",$tab[7]);
	list($name,$y1) = split(":",$tab[8]);	
	list($name,$x2) = split(":",$tab[9]);
	list($name,$y2) = split(":",$tab[10]);	
	$radius = $x2 - $x1;
	$volume = ($x2-$x1) * ($y2-$y1);
	if($value == "circle")
		$volume = (($x2-$x1)/2) * 3.141596 * (($y2-$y1)/2); //not the real area of course only px on a scaled image

	$sql = "INSERT INTO Shapes (FractionationID,Shape,r,Area) VALUES('$fracID','$value','$radius','$volume')";
	$rs = mysql_query($sql);
//	if(!$rs)
//		fwrite($fp,"Couldn't insert int Shapes ($sql)\r\n");
	$shapeID = mysql_insert_id();	//retrieve just inserted shapeid
	$sql = "INSERT INTO Coordinates (x,y,ShapeID) VALUES('$x1','$y1','$shapeID')";
	$rs = mysql_query($sql);
//	if(!$rs)
//		fwrite($fp,"Couldn't insert int Coordinates ($sql)\r\n");
	$sql = "INSERT INTO Coordinates (x,y,ShapeID) VALUES('$x2','$y2','$shapeID')";
	$rs = mysql_query($sql);
//	if(!$rs)
//		fwrite($fp,"Couldn't insert int Coordinates ($sql)\r\n");
//	fclose($fp);
}
?>
