# Supplementary material for: 2DB: a Proteomics database for storage, analysis, presentation, and retrieval of information from mass spectrometric experiments
Source: BMC Bioinformatics. 2008 Jul 7;9:302. doi: 10.1186/1471-2105-9-302 (PMC2475538; doi:10.1186/1471-2105-9-302)
Supplement: Additional file 1 — All files needed to run and further develop the database application as well as the user manual have been bundled into one zip file which can be downloaded from biomedcentral here. Due to constant upgrading of the system, it may be beneficial to check for the latest version on our website [12]. All the sources and additional installation files. [file 1471-2105-9-302-S1.zip › gelimages/picture.php]

<?php
extract($HTTP_GET_VARS);
include '../Connect.php';
include '../functions.php';

        // Verbindung mit der Datenbank aufnehmen
        $db=ConDB($dbname);

        ////////////////////////////////////////////////////////////////////
        //Set variables
        $tab = GetCookie("login");
        $uid = $tab[1]; //1;
        $sepid = $gelid;
        $sql="SELECT Image FROM Separations WHERE Separations.ID='$sepid'";
        $rs = GetResultTableSQL($sql);
        $imgname = $rs[0];
        $image = "pics/$imgname[0]";
        $size = getimagesize( $image );

        ////////////////////////////////////////////////////////////////////
        $sql="SELECT * FROM ( ( (SELECT * FROM Separations WHERE Separations.ID='$sepid') AS s INNER JOIN Access AS a ON a.RowID=s.ID) INNER JOIN Groups AS g ON g.ID=a.GroupID) LEFT JOIN Members AS m ON g.ID=m.GroupID WHERE (a.Table='Separations' AND m.UserID='$uid') OR (a.Table='Separations' AND g.Name='Guests') OR s.OperatorID='$uid' OR (g.Name='Administrators' AND m.UserID='$uid')";
        $rs = GetResultTableSQL($sql);
        if(!$rs) {
                header("Location: index.php");
        }
        //First set the output.

        $sql = "SELECT * FROM Thresholds AS ts INNER JOIN Software AS s ON s.ID=ts.SoftwareID WHERE ts.UserID='$uid' AND UPPER(s.Name)=UPPER('2db') ORDER BY Priority";
        $thresholds = GetResultTableSQL($sql);
        if(!$thresholds) {
                $thresholds = GetResultTableSQL("SELECT * FROM Thresholds AS ts INNER JOIN Software AS s ON s.ID=ts.SoftwareID WHERE ts.Default='1' AND UPPER(s.Name)=UPPER('2db') ORDER BY Priority");
                if(!$thresholds)
                        die("No thresholds have been set for protein identification.<br>");
                //Thresholds have been retrieved
        }
        if(!$thresholds) {
                die("Problem with thresholds<br>");
        }
        //Get all Fractionations from the table in question
        $sql = "SELECT Distinct ID,Name FROM Fractionations WHERE SeparationID = '$sepid'";
        $franz = GetResultTableSQL($sql);

        //Create image
   $pic=ImageCreateFromJPEG($image);
   list($r, $g, $b) = explode(",", $color);
   $col1=ImageColorAllocate($pic,0,0,0);
   $crosscolor=ImageColorAllocate($pic,$r,$g,$b);

        for($fracs=0; $fracs<count($franz);$fracs++){
                 $fracid = $franz[$fracs][0];
                 $found = false;
                //Loop through the protein thresholds and get the peptides.
                for($thrs=0; $thrs<count($thresholds); $thrs++) {
                         $restraints = "";
                         $whereRestraints="";
                        $threshold = $thresholds[$thrs];
                        //print_r($thresholds);
                        $rest=GetResultTable("*","Threshold","ThresholdID='$threshold[0]'");
                        for($r=0; $r<count($rest); $r++) {
                                 $ro = $rest[$r];
                                $temp = "$ro[1] $ro[3] '$ro[2]' ";
                                if(stristr($temp,"distinct_peptides")!==false) {
                                         $orgRes = $temp;
                                        $restraints = " count(DISTINCT pep.ID) " . $ro[3] . "'" .$ro[2] . "' ";
                                } else {
                                         $orgWhere = $temp;
                                        $whereRestraints .= "$temp AND ";
                                }
                        }
                        $whereRestraints = substr($whereRestraints,0,strlen($whereRestraints)-5);
                        $whereRestraints = str_replace("SoftwareID","so.ID",$whereRestraints);
                        $containsData = false;
                        $sql="";
                        $sql.="SELECT p.ID FROM ";
                        $sql.="( ( ( ( ( ( ";
                        $sql.="Separations AS s ";
                        $sql.="INNER JOIN Fractionations AS f ON s.ID=f.SeparationID) ";
                        $sql.="INNER JOIN Experiments AS e ON e.`FractionationID`=f.ID) ";
                        $sql.="INNER JOIN Identifications AS i ON i.ExperimentID=e.ID) ";
                        $sql.="INNER JOIN Peptides AS pep ON pep.ID=i.PeptideID) ";
                        $sql.="INNER JOIN PepProt AS pp ON pp.PeptideID=pep.ID) ";
                        $sql.="INNER JOIN Proteins AS p ON p.ID=pp.ProteinID) ";
                        $sql.="INNER JOIN Software AS so ON so.ID = i.SoftwareID ";
                        $sql.="WHERE s.ID='$sepid' AND f.ID='$fracid' ";
                        if(strlen($whereRestraints)>0)
                                $sql.=" AND $whereRestraints ";
                        if(strlen($restraints) > 0)
                                $sql.="GROUP BY p.ID HAVING $restraints ";
                        $rs=GetResultTableSQL($sql);
                        //echo"<br>$sql<br>";
                        if($rs) {
                                 $found = true;
                                 break;
                        }
                }

                if($found) {
                        //hier den Marker fuer den Spot malen und dann break um weitere Abfragen zu verhindern.

                        $k=1;
                        $coords = GetResultTableSQL("SELECT c.* FROM Shapes AS s INNER JOIN Coordinates AS c ON c.ShapeID=s.ID WHERE FractionationID='$fracid'");
                        for($j=0; $j<count($coords); $j++) {
                                $xy = $coords[$j];
                                $x[$k] = $xy[1];
                                $y[$k] = $xy[2];
                                $k++;
                        }
                        /////////////// Cross calc and write to image/////////////////////////
                        $x1 = $x[1];
                        $x2 = $x[2];
                        $y1 = $y[1];
                        $y2 = $y[2];

                        $xcross = $x1 + (($x2 - $x1) / 2);
                        $ycross = $y1 + (($y2 - $y1) / 2);

                        $v1 = $ycross + 2;
                        $v2 = $ycross - 2;
                        $h1 = $xcross - 2;
                        $h2 = $xcross + 2;

                           Imageline($pic, $xcross, $v1, $xcross, $v2, $crosscolor); // Vertikale Kreuzlinie
                           Imageline($pic, $h1, $ycross, $h2, $ycross, $crosscolor); // Horizontale Kreuzlinie
                } else {
                        $k=1;
                        $coords = GetResultTableSQL("SELECT c.* FROM Shapes AS s INNER JOIN Coordinates AS c ON c.ShapeID=s.ID WHERE FractionationID='$fracid'");
                        for($j=0; $j<count($coords); $j++) {
                                $xy = $coords[$j];
                                $x[$k] = $xy[1];
                                $y[$k] = $xy[2];
                                $k++;
                        }
                        /////////////// Cross calc and write to image/////////////////////////
                        $x1 = $x[1];
                        $x2 = $x[2];
                        $y1 = $y[1];
                        $y2 = $y[2];

                        $xcross = $x1 + (($x2 - $x1) / 2);
                        $ycross = $y1 + (($y2 - $y1) / 2);

                        $v1 = $ycross + 2;
                        $v2 = $ycross - 2;
                        $h1 = $xcross - 2;
                        $h2 = $xcross + 2;

                           Imageline($pic, $h1, $ycross, $h2, $ycross, $crosscolor); // Horizontale Kreuzlinie
                        //Mal eine Linie.
                }

        }
   Header("Expires: Mon, 26 Jul 1997 05:00:00 GMT");
   Header("Content-type: image/jpg");
   ImageJPEG($pic,"",100);
   ImageDestroy($pic);
   mysql_close();
