# Supplementary material for: 2DB: a Proteomics database for storage, analysis, presentation, and retrieval of information from mass spectrometric experiments
Source: BMC Bioinformatics. 2008 Jul 7;9:302. doi: 10.1186/1471-2105-9-302 (PMC2475538; doi:10.1186/1471-2105-9-302)
Supplement: Additional file 1 — All files needed to run and further develop the database application as well as the user manual have been bundled into one zip file which can be downloaded from biomedcentral here. Due to constant upgrading of the system, it may be beneficial to check for the latest version on our website [12]. All the sources and additional installation files. [file 1471-2105-9-302-S1.zip › gelimages/spot.php]

<?php
extract($HTTP_GET_VARS);
include '../Connect.php';
include '../functions.php';

        // Verbindung mit der Datenbank aufnehmen
        $db=ConDB($xyz);

        ////////////////////////////////////////////////////////////////////
        //Set variables
        $tab = GetCookie("login");
        $uid = $tab[1]; //1;
        $sepid = $gelid;
        $fracid = $spot;
   $image = "pics/$gel";
   $size = getimagesize( $image );
        ////////////////////////////////////////////////////////////////////

// Create Image

// Select Fractionation
$sql= "Select Image FROM Separations WHERE Separations.ID = '$sepid' Limit 1";
$rs = GetResultTableSQL("$sql");
$imagename = $rs[0];
$image = "pics/$imagename[0]";
$size = @getimagesize($image);

//Koordinaten aus der Datenbank auslesen
$k=1;
$coords = GetResultTableSQL("SELECT c.* FROM Shapes AS s INNER JOIN Coordinates AS c ON c.ShapeID=s.ID WHERE FractionationID='$fracid'");
                        for($j=0; $j<count($coords); $j++) {
                                $xy = $coords[$j];
                                $x[$k] = $xy[1];
                                $y[$k] = $xy[2];
                                $k++;
                        }
                        /////////////// Cross calc and write to image/////////////////////////
                        $x1 = $x[1];
                        $x2 = $x[2];
                        $y1 = $y[1];
                        $y2 = $y[2];

                        $xcross = $x1 + (($x2 - $x1) / 2);
                        $ycross = $y1 + (($y2 - $y1) / 2);

                        $v1 = $ycross + 2;
                        $v2 = $ycross - 2;
                        $h1 = $xcross - 2;
                        $h2 = $xcross + 2;


//Bildparameter definieren
$pic = imagecreatetruecolor (100,100);
$bg = ImageColorAllocate($pic,255,255,255);
imagerectangle ($pic , 0 , 0 , 100 , 100,$bg );
$big = imagecreatefromjpeg($image);
$crosscolor_tmp = imagecolorat ( $big , $xcross , $ycross );
$f = imagecolorsforindex($big, $crosscolor_tmp);
$r=255-$f["red"];
$g=255-$f["green"];
$b=255-$f["blue"];
$crosscolor = ImageColorAllocate($pic,$r,$g,$b);

//Bildausschnitt mit berechneten koordinaten ausschneiden
$src_x = $xcross-50;
$src_y = $ycross-50;
$src_w = 100;
$src_h = 100;
imageline($big, $h1, $ycross, $h2, $ycross, $crosscolor); // Horizontale Kreuzlinie
imageline($big, $xcross, $v1, $xcross, $v2, $crosscolor); // Vertikale Kreuzlinie
imagecopy ( $pic, $big, 0, 0, $src_x, $src_y, $src_w, $src_h);

//Bild ausgeben

   //list($r, $g, $b) = explode(",", $color);
   //$col1=ImageColorAllocate($pic,0,0,0);
   //$crosscolor=ImageColorAllocate($pic,$r,$g,$b);
   header ("Content-type: image/jpeg");
   ImageJPEG($pic,"",100);
   ImageDestroy($pic);
   mysql_close();
