# Supplementary material for: 2DB: a Proteomics database for storage, analysis, presentation, and retrieval of information from mass spectrometric experiments
Source: BMC Bioinformatics. 2008 Jul 7;9:302. doi: 10.1186/1471-2105-9-302 (PMC2475538; doi:10.1186/1471-2105-9-302)
Supplement: Additional file 1 — All files needed to run and further develop the database application as well as the user manual have been bundled into one zip file which can be downloaded from biomedcentral here. Due to constant upgrading of the system, it may be beneficial to check for the latest version on our website [12]. All the sources and additional installation files. [file 1471-2105-9-302-S1.zip › install/CreateDB.php]

<?php
//This file assumes an existing connection to the databse.
$farr = file("CreateDB_Statements.txt");
//echo "<table>";
$statement = "";
foreach($farr as $line) { 
 	if(strpos($line,"//") !== false)
 		continue;
 	if($line == "")
 		continue;
 	$statement .= $line . " ";
	if(strpos($line,";") !== false) {
	 	$statement = str_replace("\n"," ",$statement);
	 	$statement = str_replace("\r"," ",$statement);
	 	$statement = str_replace(";","",$statement);
	    $rs = @mysql_query($statement);
	    //echo"<tr>";
	    //if(!$rs) 
			//echo"<td>Couldn't complete command</td><td>$statement</td><td>" . mysql_error() . "</td>";
		//else
		//	echo"<td>Command succeeded</td><td colspan='2'>$statement</td>";
		//echo "</tr>";
		$statement = "";
	}
}
//echo"</table>";
//Connection should be closed in the calling script.
?>
