# Supplementary material for: 2DB: a Proteomics database for storage, analysis, presentation, and retrieval of information from mass spectrometric experiments
Source: BMC Bioinformatics. 2008 Jul 7;9:302. doi: 10.1186/1471-2105-9-302 (PMC2475538; doi:10.1186/1471-2105-9-302)
Supplement: Additional file 1 — All files needed to run and further develop the database application as well as the user manual have been bundled into one zip file which can be downloaded from biomedcentral here. Due to constant upgrading of the system, it may be beneficial to check for the latest version on our website [12]. All the sources and additional installation files. [file 1471-2105-9-302-S1.zip › install/CreateDB_Statements.txt]

DROP TABLE Access;
CREATE TABLE `Access` (
  `ID` int(11) NOT NULL auto_increment,
  `Table` varchar(30) default NULL,
  `RowID` int(11) default NULL,
  `GroupID` int(11) default NULL,
  PRIMARY KEY  (`ID`)
) TYPE = MYISAM;
DROP TABLE Aliases;
CREATE TABLE `Aliases` (
  `ID` int(11) NOT NULL auto_increment,
  `ProteinID` int(11) NOT NULL default '0',
  `Alias` varchar(15) NOT NULL default '',
  PRIMARY KEY  (`ID`),
  UNIQUE KEY `ProteinID` (`ProteinID`,`Alias`)
) TYPE = MYISAM;
DROP TABLE Conditions;
CREATE TABLE `Conditions` (
  `ID` int(11) NOT NULL auto_increment,
  `Condition` varchar(50) NOT NULL default '',
  `Property` varchar(50) NOT NULL default '',
  `Value` double NOT NULL default '0',
  `ExperimentID` int(11) NOT NULL default '0',
  PRIMARY KEY  (`ID`)
) TYPE = MYISAM;
DROP TABLE Coordinates;
CREATE TABLE `Coordinates` (
  `ID` int(11) NOT NULL auto_increment,
  `x` int(11) NOT NULL default '0',
  `y` int(11) NOT NULL default '0',
  `ShapeID` int(11) NOT NULL default '0',
  PRIMARY KEY  (`ID`),
  UNIQUE KEY `ShapeID` (`ShapeID`,`x`,`y`)
) TYPE = MYISAM;
DROP TABLE Experiments;
CREATE TABLE `Experiments` (
  `ID` int(11) NOT NULL auto_increment,
  `Name` varchar(50) NOT NULL default '',
  `Date` bigint(20) default '0',
  `FractionationID` int(11) NOT NULL default '0',
  PRIMARY KEY  (`ID`)
) TYPE = MYISAM;
DROP TABLE Fractionations;
CREATE TABLE `Fractionations` (
  `ID` int(11) NOT NULL auto_increment,
  `SeparationID` int(11) NOT NULL default '0',
  `Name` varchar(50) NOT NULL default '',
  `Fractionation_Method` varchar(50) NOT NULL default '',
  `Mass` double default NULL,
  `pI` double default NULL,
  `rT` double default NULL,
  `Date` bigint(20) default '0',
  PRIMARY KEY  (`ID`),
  UNIQUE KEY `SeparationID` (`SeparationID`,`Name`)
) TYPE = MYISAM;
DROP TABLE Groups;
CREATE TABLE `Groups` (
  `ID` int(11) NOT NULL auto_increment,
  `Name` varchar(50) NOT NULL default '',
  `g_read` tinyint(1) NOT NULL default '0',
  `g_insert` tinyint(1) NOT NULL default '0',
  `g_update` tinyint(1) NOT NULL default '0',
  `g_create` tinyint(1) NOT NULL default '0',
  `g_delete` tinyint(1) NOT NULL default '0',
  PRIMARY KEY  (`ID`),
  UNIQUE KEY `Name` (`Name`)
) TYPE = MYISAM;
DROP TABLE Identifications;
CREATE TABLE `Identifications` (
  `ID` int(11) NOT NULL auto_increment,
  `Spectrum` varchar(50) NOT NULL default '',
  `Charge` tinyint(4) NOT NULL default '0',
  `Mass_Calc` double NOT NULL default '0',
  `Mass_Obs` double NOT NULL default '0',
  `SoftwareID` int(11) NOT NULL default '0',
  `PeptideID` int(11) default NULL,
  `ExperimentID` int(11) default NULL,
  `Date` bigint(20) default '0',
  `SpecData` blob,
  PRIMARY KEY  (`ID`),
  UNIQUE KEY `Spectrum` (`Spectrum`,`SoftwareID`),
  KEY `ExperimentID` (`ExperimentID`),
  KEY `PeptideID` (`PeptideID`)
) TYPE = MYISAM;
DROP TABLE LinkConsts;
CREATE TABLE `LinkConsts` (
  `ID` int(11) NOT NULL auto_increment,
  `SourceID` int(11) default NULL,
  `Name` varchar(20) default NULL,
  `Value` varchar(255) default NULL,
  PRIMARY KEY  (`ID`),
  UNIQUE KEY `SourceID` (`SourceID`,`Name`,`Value`)
) TYPE = MYISAM;
DROP TABLE LinkVars;
CREATE TABLE `LinkVars` (
  `ID` int(11) NOT NULL auto_increment,
  `ProteinID` int(11) NOT NULL default '0',
  `Name` varchar(20) NOT NULL default '',
  `Value` varchar(255) NOT NULL default '',
  PRIMARY KEY  (`ID`),
  UNIQUE KEY `ProteinID` (`ProteinID`,`Name`)
) TYPE = MYISAM;
DROP TABLE Locations;
CREATE TABLE `Locations` (
  `ID` int(11) NOT NULL auto_increment,
  `SequenceID` int(11) NOT NULL default '0',
  `Type` varchar(20) NOT NULL default '',
  `Start` int(11) NOT NULL default '0',
  `End` int(11) NOT NULL default '0',
  `SourceID` int(11) NOT NULL default '0',
  `Reading_Frame` tinyint(4) NOT NULL default '0',
  `ProteinID` int(11) NOT NULL default '0',
  `AliasID` int(11) NOT NULL default '0',
  `Parent_SequenceID` int(11) NOT NULL default '0',
  `PeptideID` int(11) default NULL,
  `SubPepSeqsID` int(11) default NULL,
  PRIMARY KEY  (`ID`)
) TYPE = MYISAM;
DROP TABLE Members;
CREATE TABLE `Members` (
  `ID` int(11) NOT NULL auto_increment,
  `UserID` int(11) NOT NULL default '0',
  `GroupID` int(11) NOT NULL default '0',
  PRIMARY KEY  (`ID`),
  UNIQUE KEY `UserID` (`UserID`,`GroupID`)
) TYPE = MYISAM;
DROP TABLE ModificationList;
CREATE TABLE `ModificationList` (
  `ID` int(11) NOT NULL auto_increment,
  `Name` varchar(50) NOT NULL default '',
  `Mass` double NOT NULL default '0',
  PRIMARY KEY  (`ID`)
) TYPE = MYISAM;
DROP TABLE Modifications;
CREATE TABLE `Modifications` (
  `ID` int(11) NOT NULL auto_increment,
  `IdentificationID` int(11) NOT NULL default '0',
  `Position` tinyint(4) NOT NULL default '0',
  `ModificationListID` int(11) NOT NULL default '0',
  `AminoAcid` char(1) NOT NULL default '',
  PRIMARY KEY  (`ID`)
) TYPE = MYISAM;
DROP TABLE Organisms;
CREATE TABLE `Organisms` (
  `ID` int(11) NOT NULL auto_increment,
  `Genus` varchar(50) NOT NULL default '',
  `Species` varchar(50) NOT NULL default '',
  `Strain` varchar(50) NOT NULL default '',
  `Description` varchar(250) NOT NULL default '',
  PRIMARY KEY  (`ID`),
  UNIQUE KEY `Genus` (`Genus`,`Species`,`Strain`)
) TYPE = MYISAM;
DROP TABLE ORGDB;
CREATE TABLE `ORGDB` (
  `OrganismID` int(11) NOT NULL default '0',
  `SourceID` int(11) NOT NULL default '0',
  `Contamination` tinyint(1) default NULL,
  PRIMARY KEY  (`OrganismID`,`SourceID`)
) TYPE = MYISAM;
DROP TABLE PepProt;
CREATE TABLE `PepProt` (
  `ID` int(11) NOT NULL auto_increment,
  `ProteinID` int(11) NOT NULL default '0',
  `PeptideID` int(11) NOT NULL default '0',
  `Prob` double NOT NULL default '0',
  PRIMARY KEY  (`ID`),
  UNIQUE KEY `ProteinID` (`ProteinID`,`PeptideID`)
) TYPE = MYISAM;
DROP TABLE Peptides;
CREATE TABLE `Peptides` (
  `ID` int(11) NOT NULL auto_increment,
  `Sequence` varchar(50) NOT NULL default '',
  PRIMARY KEY  (`ID`),
  UNIQUE KEY `Sequence` (`Sequence`)
) TYPE = MYISAM;
DROP TABLE Poolable;
CREATE TABLE `Poolable` (
  `ID` int(11) NOT NULL auto_increment,
  `SisID` int(11) NOT NULL default '0',
  `BroID` int(11) NOT NULL default '0',
  `Type` varchar(15) NOT NULL default '',
  PRIMARY KEY  (`ID`)
) TYPE = MYISAM;
DROP TABLE Proteins;
CREATE TABLE `Proteins` (
  `ID` int(11) NOT NULL auto_increment,
  `Description` varchar(255) NOT NULL default '',
  `Name` varchar(15) NOT NULL default '',
  `Mass` double NOT NULL default '0',
  `pI` double NOT NULL default '0',
  `SequenceID` int(11) NOT NULL default '0',
  PRIMARY KEY  (`ID`),
  UNIQUE KEY `Name` (`Name`)
) TYPE = MYISAM;
DROP TABLE Quantifications;
CREATE TABLE `Quantifications` (
  `ID` int(11) NOT NULL auto_increment,
  `rID1` int(11) NOT NULL default '0',
  `rID2` int(11) NOT NULL default '0',
  `Rel_Quant_rID1_div_rID2` double NOT NULL default '0',
  `Abs_Quant` double NOT NULL default '0',
  `Table` varchar(20) default NULL,
  PRIMARY KEY  (`ID`),
  UNIQUE KEY `rID1` (`rID1`,`rID2`,`Table`)
) TYPE = MYISAM;
DROP TABLE Scores;
CREATE TABLE `Scores` (
  `ID` int(11) NOT NULL auto_increment,
  `Name` varchar(20) NOT NULL default '',
  `Value` double NOT NULL default '0',
  `IdentificationID` int(11) NOT NULL default '0',
  `SoftwareID` int(11) NOT NULL default '0',
  PRIMARY KEY  (`ID`),
  UNIQUE KEY `Name` (`Name`,`IdentificationID`,`SoftwareID`)
) TYPE = MYISAM;
DROP TABLE Separations;
CREATE TABLE `Separations` (
  `ID` int(11) NOT NULL auto_increment,
  `Name` varchar(50) NOT NULL default '',
  `Separation_Method` varchar(50) NOT NULL default '',
  `OperatorID` int(11) NOT NULL default '0',
  `OrganismID` int(11) NOT NULL default '0',
  `Date` bigint(20) default '0',
  `Image` varchar(50) NOT NULL default '',
  `MasterID` int(11) NOT NULL default '0',
  `Description` varchar(255) NOT NULL default '',
  `Story` text NOT NULL,
  PRIMARY KEY  (`ID`),
  UNIQUE KEY `Name` (`Name`)
) TYPE = MYISAM;
DROP TABLE Sequences;
CREATE TABLE `Sequences` (
  `ID` int(11) NOT NULL auto_increment,
  `Sequence` blob NOT NULL,
  PRIMARY KEY  (`ID`)
) TYPE = MYISAM;
DROP TABLE Shapes;
CREATE TABLE `Shapes` (
  `ID` int(11) NOT NULL auto_increment,
  `FractionationID` int(11) NOT NULL default '0',
  `Shape` varchar(10) NOT NULL default '',
  `r` double NOT NULL default '0',
  `Area` double NOT NULL default '0',
  `Intensity` double NOT NULL default '0',
  PRIMARY KEY  (`ID`)
) TYPE = MYISAM;
DROP TABLE Software;
CREATE TABLE `Software` (
  `ID` int(11) NOT NULL auto_increment,
  `Name` varchar(50) NOT NULL default '',
  `Vendor` varchar(50) NOT NULL default '',
  PRIMARY KEY  (`ID`),
  UNIQUE KEY `Name` (`Name`,`Vendor`)
) TYPE = MYISAM;
DROP TABLE Sources;
CREATE TABLE `Sources` (
  `ID` int(11) NOT NULL auto_increment,
  `Link` varchar(255) NOT NULL default '',
  `Location` varchar(50) NOT NULL default '',
  `Release` varchar(50) NOT NULL default '',
  PRIMARY KEY  (`ID`),
  UNIQUE KEY  (Link,Location,`Release`)
) TYPE = MYISAM;
DROP TABLE SubPepSeqs;
CREATE TABLE `SubPepSeqs` (
  `ID` int(11) NOT NULL auto_increment,
  `PeptideID` int(11) NOT NULL default '0',
  `Position` tinyint(4) NOT NULL default '0',
  `Sequence` text,
  PRIMARY KEY  (`ID`)
) TYPE = MYISAM;
DROP TABLE Threshold;
CREATE TABLE `Threshold` (
  `ID` int(11) NOT NULL auto_increment,
  `Name` varchar(20) NOT NULL default '',
  `Value` double NOT NULL default '0',
  `test` char(2) NOT NULL default '',
  `ThresholdID` int(11) NOT NULL default '0',
  `Priority` int(11) NOT NULL default '5',
  PRIMARY KEY  (`ID`)
) TYPE = MYISAM;
DROP TABLE Thresholds;
CREATE TABLE `Thresholds` (
  `ID` int(11) NOT NULL auto_increment,
  `SoftwareID` int(11) NOT NULL default '0',
  `UserID` int(11) NOT NULL default '0',
  `Default` tinyint(4) default NULL,
  `Priority` smallint(6) default '1',
  PRIMARY KEY  (`ID`)
) TYPE = MYISAM;
DROP TABLE Users;
CREATE TABLE `Users` (
  `ID` int(11) NOT NULL auto_increment,
  `First_Name` varchar(50) NOT NULL default '',
  `Last_Name` varchar(50) NOT NULL default '',
  `Initials` varchar(5) NOT NULL default '',
  `Email` varchar(50) default NULL,
  `Status` varchar(10) NOT NULL default 'PENDING',
  `Password` varchar(45) NOT NULL default '',
  PRIMARY KEY  (`ID`),
  UNIQUE KEY `Email` (`Email`)
) TYPE = MYISAM;
DROP TABLE Publications;
CREATE TABLE `Publications` (
  `ID` int(11) NOT NULL auto_increment,
  `SeparationID` int(11) default NULL,
  `Title` varchar(255) default NULL,
  `Year` int(11) default NULL,
  `Journal` varchar(50) default NULL,
  `StartPage` int(11) default NULL,
  `EndPage` int(11) default NULL,
  `Volume` varchar(20) default NULL,
  `Issue` varchar(20) default NULL,
  `EndNote` MEDIUMBLOB default NULL,
  PRIMARY KEY  (`ID`),
  UNIQUE(SeparationID,Title,Year,Journal,StartPage,EndPage,Volume,Issue)
);
DROP TABLE Links;
CREATE TABLE `Links` (
  `ID` int(11) NOT NULL auto_increment,
  `PublicationID` int(11) default NULL,
  `Link` varchar(255) default NULL,
  `Display` varchar(50) default NULL,
  PRIMARY KEY  (`ID`)
);
DROP TABLE Authors;
CREATE TABLE `Authors` (
  `ID` int(11) NOT NULL auto_increment,
  `PublicationID` int(11) NOT NULL,
  `First_Name` varchar(50) NOT NULL,
  `Last_Name` varchar(50) NOT NULL,
  `Position` int(10) NOT NULL,
  PRIMARY KEY  (`ID`)
);
DROP TABLE Misc;
CREATE TABLE `Misc` (
  `ID` int(11) NOT NULL auto_increment,
  `Name` varchar(50) default NULL UNIQUE,
  `Value` varchar(100) default NULL,
  PRIMARY KEY  (`ID`)
);
DROP TABLE cv;
CREATE TABLE `CV` (
  `ID` int(11) NOT NULL auto_increment,
  `Parent` varchar(30) collate latin1_general_ci default NULL,
  `Table_Name` varchar(30) collate latin1_general_ci NOT NULL,
  `Attribute_Name` text collate latin1_general_ci NOT NULL,
  `Vocable` text collate latin1_general_ci NOT NULL,
  `Description` text collate latin1_general_ci NOT NULL,
  PRIMARY KEY  (`ID`)
);
//Data vor controlled vocabulary
INSERT INTO `CV` (`ID`, `Parent`, `Table_Name`, `Attribute_Name`, `Vocable`, `Description`) VALUES
(1, 'NULL', 'Separations', 'Separation_Method', 'SDS-PAGE', 'Laemmli, U.K. (1970) Cleavage of structural proteins during the assembly of the head of bacteriophage T4. Nature, 227, 680-685'),
(2, NULL, 'Separations', 'Separation_Method', 'IEF-PAGE', 'Klose J (1975) Protein mapping by combined isoelectric focusing and electrophoresis of mouse tissues. A novel approach to testing for induced point mutations in mammals. Humangenetic 26(3): 231-243\r\n\r\nO''Farrell PH (1975) High resolution two-dimensional electrophoresis of proteins. Journal of Biological Chemistry 250(10): 4007-4021'),
(3, NULL, 'Separations', 'Separation_Method', 'BN-PAGE', 'Sch�gger H. and von Jagow, G. (1991) Blue native electrophoresis for isolation of membrane protein complexes in enzymatically active form. Anal. Biochem. 199, 223-231.');
INSERT INTO Misc (Name,Value) VALUES('Current Version','1.0');
