# Supplementary material for: 2DB: a Proteomics database for storage, analysis, presentation, and retrieval of information from mass spectrometric experiments
Source: BMC Bioinformatics. 2008 Jul 7;9:302. doi: 10.1186/1471-2105-9-302 (PMC2475538; doi:10.1186/1471-2105-9-302)
Supplement: Additional file 1 — All files needed to run and further develop the database application as well as the user manual have been bundled into one zip file which can be downloaded from biomedcentral here. Due to constant upgrading of the system, it may be beneficial to check for the latest version on our website [12]. All the sources and additional installation files. [file 1471-2105-9-302-S1.zip › install/Deinstall.php]

<?php
extract($HTTP_GET_VARS);
extract($HTTP_POST_VARS);
include("../functions.php");

if((@include '../Connect.php') == '1') {
 	$pass = sha1($password);
	$sql = "SELECT * FROM ( Users AS u INNER JOIN Members AS m ON m.UserID=u.ID ) INNER JOIN Groups AS g ON g.ID = m.GroupID WHERE u.Email='$user_id' AND u.Password='$pass' AND g.Name='Administrators'";
	$db = ConDB($dbname);
	$rs = GetResultTableSQL($sql);
	if($rs) {
	 	$farr = file("Deinstall_Statements.txt");
		echo "<table>";
		$statement = "";
		foreach($farr as $line) { 
		 	$statement .= $line . " ";
			if(strpos($line,";") !== false) {
			 	$statement = str_replace("\n"," ",$statement);
			 	$statement = str_replace("\r"," ",$statement);
			 	$statement = str_replace(";","",$statement);
			    $rs = @mysql_query($statement);
			    echo"<tr>";
			    if(!$rs) 
					echo"<td>Couldn't complete command</td><td>$statement</td>";
				else
					echo"<td>Command succeeded</td><td>$statement</td>";
				echo "</tr>";
				$statement = "";
			}
		}
		echo"</table>";
	}
	mysql_close();
}
?>
<h1>Deinstall Procedure</h1>
If you want to deinstall your instance of 2DB then you need to perform two steps.<br>
The first step is to authenticate yourself as an administrator below and then click<br>
deinstall. This will empty all data from the database and delete the tables that were<br>
created for 2DB.<br>
Once this has been performed successfully, all that needs to be done is deleting the <br>
directory containing the files that came with 2DB from your server. Thereafter 2DB<br>
is completely removed from your server.<br><br>

<?php
echo"<form action=\"deinstall.php\" method=\"post\" style=\"margin: 0px;\">";
echo"<input type=\"Text\" name=\"user_id\" value=\"UserID\" size=\"8\"><br>";
echo"<input type=\"password\" name=\"password\" value=\"Password\" size=\"8\"><br>";
echo"<input name=\"send\" type=\"submit\" value=\"Deinstall\" class=\"button\"><br>";
echo"</form>";


?>
