# Supplementary material for: 2DB: a Proteomics database for storage, analysis, presentation, and retrieval of information from mass spectrometric experiments
Source: BMC Bioinformatics. 2008 Jul 7;9:302. doi: 10.1186/1471-2105-9-302 (PMC2475538; doi:10.1186/1471-2105-9-302)
Supplement: Additional file 1 — All files needed to run and further develop the database application as well as the user manual have been bundled into one zip file which can be downloaded from biomedcentral here. Due to constant upgrading of the system, it may be beneficial to check for the latest version on our website [12]. All the sources and additional installation files. [file 1471-2105-9-302-S1.zip › install/Deinstall_Statements.txt]

DROP TABLE Access
DROP TABLE Aliases
DROP TABLE Conditions
DROP TABLE Coordinates
DROP TABLE Experiments
DROP TABLE Fractionations
DROP TABLE Groups
DROP TABLE Identifications
DROP TABLE LinkConsts
DROP TABLE LinkVars
DROP TABLE Locations
DROP TABLE Members
DROP TABLE ModificationList
DROP TABLE Modifications
DROP TABLE Organisms
DROP TABLE ORGDB
DROP TABLE PepProt
DROP TABLE Peptides
DROP TABLE Poolable
DROP TABLE Proteins
DROP TABLE Quantifications
DROP TABLE Scores
DROP TABLE Separations
DROP TABLE Sequences
DROP TABLE Shapes
DROP TABLE Software
DROP TABLE Sources
DROP TABLE SubPepSeqs
DROP TABLE Threshold
DROP TABLE Thresholds
DROP TABLE Users
DROP TABLE Authors
DROP TABLE CV
DROP TABLE Links
DROP TABLE Misc
DROP TABLE Publications
