# Supplementary material for: 2DB: a Proteomics database for storage, analysis, presentation, and retrieval of information from mass spectrometric experiments
Source: BMC Bioinformatics. 2008 Jul 7;9:302. doi: 10.1186/1471-2105-9-302 (PMC2475538; doi:10.1186/1471-2105-9-302)
Supplement: Additional file 1 — All files needed to run and further develop the database application as well as the user manual have been bundled into one zip file which can be downloaded from biomedcentral here. Due to constant upgrading of the system, it may be beneficial to check for the latest version on our website [12]. All the sources and additional installation files. [file 1471-2105-9-302-S1.zip › install/FileUpdates.txt]

////File////
../admin a001df.php 0777 0.85
<?php
if (!isset ($_COOKIE["login"])) 
{ 
header ("Location: ../index.php"); 
}
?>
<!doctype html public "-//W3C//DTD HTML 4.0 //EN">
<html>
<head>
<title>Administration</title>
<meta name="author" content="hhadam">
<meta name="generator" content="Ulli Meybohms HTML EDITOR">
<link rel="stylesheet" type="text/css" href="../layout/styles.css">
<script type="text/javascript">
<!--
function fenster(theURL,winName,features) {
  window.open(theURL,winName,features);

}
// -->
</script>
</head>
<body>
<?php include("../layout/menu_admin.php"); ?>
<table width="450">
<tr>
<td width="260" align="left" bgcolor="#EEEEEE">&nbsp;<b>Edit Experiment:</b></td>
<td align="right" bgcolor="#EEEEEE"><a href="help.php#experiments">[?]</a>&nbsp;</td>
</tr>
</table>
<br>
<?php
$rs = GetResultTableSQL("SELECT Name FROM Members INNER JOIN Groups ON Members.GroupID = Groups.ID WHERE UserID='$tab[1]' AND Name = 'Administrators'");
if(!$rs){
	$request = " WHERE OperatorID = '$tab[1]'";
}else{
	$request = "";
}
$rs = GetResultTableSQL("SELECT ID, Name, Date FROM Separations$request");
	if(!$rs){
		echo "Sorry, but for your account no experiments are available! - Please import some data first!<br>";
	}
	else{
		echo "<form action=\"experiment.php\" name=\"choose_gel\" method=\"post\">\n";
		echo "<select name=\"gel\" size=\"1\">\n";
		for($i=0; $i<count($rs); $i++) {
			$row = $rs[$i];
			$datum = date("d.m.Y",$row[2]);
				echo"<option value=\"$row[0]\">$row[1] ($datum)</option>\n";
			}
		echo "</select><br><br>";
		echo "<input type=\"submit\" value=\"OK\" name=\"geledit\">&nbsp;";
		echo "<input type=\"submit\" value=\"delete\" name=\"geldelete\">";
		echo "</form><br>";
}
//////// Form that edits a gel in the DB ///////////

if($geledit == "OK"){

echo "<form enctype=\"multipart/form-data\" action=\"experiment.php\" method=\"post\">";
	$rs = GetResultTableSQL("SELECT * FROM Separations WHERE ID='$gel'");
	$row = $rs[0];
echo "<table width=\"500\" border=\"0\">";
echo "<tr>";
echo "<td width=\"100\" bgcolor=\"#EEEEEE\"><b>Edit gel</b></td>";
echo "<td width=\"400\" bgcolor=\"#EEEEEE\"></td>";
echo "</tr>";
echo "<tr>";
echo "<td colspan=\"2\">&nbsp;</td>";
echo "</tr>";
echo "<tr>";
echo "<td width=\"100\">Gel name</td>";
echo "<td width=\"400\"><input type=\"text\" value=\"$row[1]\" name=\"Name\" maxlength=\"255\" size=\"40\"></td>";
echo "</tr>";
echo "<tr>";
echo "<td width=\"100\">Separation method</td>";
echo "<td width=\"400\"><input type=\"text\" value=\"$row[2]\" name=\"Separation_Method\" maxlength=\"255\" size=\"40\"></td>";
echo "</tr>";
echo "<tr>";
echo "<td width=\"100\">Organism</td>";
echo "<td width=\"400\">\n";
echo "<select name=\"OrganismID\" size=\"1\">\n";
$rs1 = GetResultTableSQL("SELECT ID, Genus, Species, Strain FROM Organisms"); 
for($i=0; $i<count($rs1); $i++) {
	$row_organism = $rs1[$i];
	if($row_organism[0] == $row[4]){
	$selected = "selected";
	}
	echo"<option value=\"$row_organism[0]\" $selected>$row_organism[1] $row_organism[2] -- $row_organism[3]</option>\n";
	unset($selected);
}
echo "</select>\n";
echo "<input type=\"button\" name=\"organism\" value=\"add/edit organism\" class=\"small_button\" onclick=\"fenster('organism.php','','scrollbars=yes,width=500,height=350')\"></td>";
echo "</tr>";
echo "<tr>";
echo "<td width=\"100\">Description (short)</td>\n";
echo "<td width=\"400\"><input type=\"text\" value=\"$row[8]\" name=\"Description\" maxlength=\"255\" size=\"66\"></td>\n";
echo "</tr>\n";
echo "<tr>\n";
echo "<td width=\"100\">Description (long)</td>";
echo "<td width=\"400\"><textarea name=\"Story\" cols=\"50\" rows=\"10\">$row[9]</textarea></td>";
echo "</tr>\n";
echo "<tr>\n";
echo "<td width=\"100\">Gel File<br><font size=\"-2\">(jpg or gif)</font></td>\n";
echo "<td width=\"400\"><input name=\"userfile\" type=\"file\"></td>\n";
echo "</tr>\n";
echo "<tr>\n";
echo "<td width=\"100\">Actual image</td>";
echo "<td width=\"400\" align=\"left\">";
if(!$row[6]){
	echo "<img src=\"../gelimages/thumbs/no_picture.jpg\" border=\"1\">";
}else{
	echo "<img src=\"../gelimages/thumbs/$row[6]\" border=\"1\">";
}
echo "</td>";
echo "</tr>\n";
echo "</table>\n";
echo "<br>\n";
//}
/////////////// Access //////////////////////
echo "<table width=\"500\" border=\"0\">";
echo "<tr>";
echo "<td width=\"100\" bgcolor=\"#EEEEEE\"><b>Access</b></td>";
echo "<td width=\"400\" bgcolor=\"#EEEEEE\"></td>";
echo "</tr>";
echo "<tr>";
echo "<td colspan=\"2\">&nbsp;</td>";
echo "</tr>";
echo "<td colspan=\"2\">";
		$groups = GetResultTableSQL("SELECT ID, Name FROM Groups"); 
		$access = GetResultTableSQL("SELECT Access.ID, RowID, Name, Groups.ID, Access.GroupID FROM Access INNER JOIN Groups ON Access.GroupID = Groups.ID WHERE RowID='$gel'");
		for($i=0; $i<count($groups); $i++) {
		$row_group = $groups[$i];
		$groupid = $row_group[0];
				echo "<input type=\"checkbox\" value=\"$row_group[0]\" name=\"group[$groupid]\"";
				for($j=0; $j<count($access); $j++) {
				$row_access = $access[$j];
				if($row_group[0] == $row_access[4]){
				echo " checked=\"checked\"";
				}
				else {
				echo "";
				}
		}
		echo "> $row_group[1]<br>\n";
		}
echo "</td>";
echo "</tr>";


echo "</table>";
echo "<br>\n";
echo "<input type=\"hidden\" name=\"gel\" value=\"$gel\">";
echo "<input type=\"hidden\" name=\"gel_image\" value=\"$row[6]\">";
echo "<input type=\"submit\" value=\"Update\" name=\"edit_gel\"></form>\n";

}

if($edit_gel == "Update"){
	$upload = true;
	 $filename = $gel_.$_FILES['userfile']['name'];	
	$add="../gelimages/pics/$filename";
	if(move_uploaded_file ($_FILES['userfile']['tmp_name'], $add)){
		chmod("$add",0774);
	}else{$upload = false;}
if($upload){
 	if($gel_image != ""){
 	 	$del = "../gelimages/pics/$gel_image";
 	 	$del1 = "../gelimages/thumbs/$gel_image";
		unlink($del);
		unlink($del1);
	}
///////// Start the thumbnail generation//////////////
	$upload_img = $_FILES['userfile']['name'];
	$size = getimagesize ("../gelimages/pics/$upload_img");
	$max_width = 100; 	// maximum width
	$max_height = 100;	// maximum width
	$width = $size[0];
	$height = $size[1];
	$ratio = $max_width / $width;
	$test = $height * $ratio;
	if($test > $max_height){
		$ratio = $max_height / $height;
	}
	$n_width = $width * $ratio;
	$n_height = $height * $ratio;
	$tsrc="../gelimages/thumbs/$gel_".$_FILES['userfile']['name'];   // Path where thumb nail image will be stored
	if (!($_FILES['userfile']['type'] =="image/jpeg" OR $_FILES['userfile']['type'] =="image/gif")){echo "Your uploaded file must be of JPG or GIF.<BR>";
exit;}
/////////////////////////////////////////////// Starting of GIF thumb nail creation///////////
	if (@$_FILES['userfile']['type']=="image/gif"){
	$im=ImageCreateFromGIF($add);
	$width=ImageSx($im);              // Original picture width is stored
	$height=ImageSy($im);                  // Original picture height is stored
	$newimage=imagecreatetruecolor($n_width,$n_height);
	imageCopyResized($newimage,$im,0,0,0,0,$n_width,$n_height,$width,$height);
		if (function_exists("imagegif")) {
		Header("Content-type: image/gif");
		ImageGIF($newimage,$tsrc);
		}
		elseif (function_exists("imagejpeg")) {
		Header("Content-type: image/jpeg");
		ImageJPEG($newimage,$tsrc);
	}
	chmod("$tsrc",0777);
}////////// end of gif file thumb nail creation//////////

////////////// starting of JPG thumb nail creation//////////
if($_FILES['userfile']['type']=="image/jpeg"){
	$im=ImageCreateFromJPEG($add); 
	$width=ImageSx($im);              // Original picture width is stored
	$height=ImageSy($im);             // Original picture height is stored
	$newimage=imagecreatetruecolor($n_width,$n_height);                 
	imageCopyResized($newimage,$im,0,0,0,0,$n_width,$n_height,$width,$height);
	ImageJpeg($newimage,$tsrc);
	chmod("$tsrc",0777);
}
////////////////  End of JPG thumb nail creation //////////


	$preview = $_FILES['userfile']['name'];
	echo "<img src=\"../gelimages/thumbs/$preview\">\n";
	echo "<br><br>";
}
	if($upload){
	$rs = mysql_query("UPDATE Separations SET Name='$Name', Separation_Method='$Separation_Method', OrganismID='$OrganismID', Image='$preview', MasterID='$MasterID', Description='$Description', Story='$Story' WHERE ID='$gel'"); 
	if(!$rs){
	echo "Coundn't create Gel.";
	}
	}
	else{
	$rs = mysql_query("UPDATE Separations SET Name='$Name', Separation_Method='$Separation_Method', OrganismID='$OrganismID', MasterID='$MasterID', Description='$Description', Story='$Story' WHERE ID='$gel'"); 
	if(!$rs){
	echo "Coundn't create Gel.";
	}	
	}

	$sql = "DELETE FROM Access WHERE RowID='$gel' AND Access.Table='Separations'"; 
	$delete_db = mysql_query("$sql"); 
	if(!$delete_db){
	echo "Coundn't delete Row from Access.";
	}	

	if (isset($_REQUEST['group'])) {
  	reset($_REQUEST['group']);
  	foreach ($_REQUEST['group'] as $k => $v) {
		mysql_query("INSERT INTO Access (Access.Table,RowID,GroupID) Values ('Separations','$gel','$k')");
		}
	}
	}


if($geldelete == "delete"){

	echo "Deleting an experiment is not possible at the moment!";

	/*	$delete_query = "DELETE FROM Access WHERE ";
		$delete_db = mysql_query("$delete_query"); 
		if(!$delete_db){
	echo "Coundn't delete User from Members.";
	$delay ="2";
	}	

	if (isset($_REQUEST['group'])) {
  	reset($_REQUEST['group']);
  	foreach ($_REQUEST['group'] as $k => $v) {
		mysql_query("INSERT INTO Access () Values ()");
		}
	$delay ="2";
	}

echo "<meta http-equiv=\"Refresh\" content=\"$delay\" url=experiment.php\">";

*/
}


?>
<br>
<?php include("../layout/footer.php"); ?>
</body>
</html>
////File////

////File////
