# Supplementary material for: 2DB: a Proteomics database for storage, analysis, presentation, and retrieval of information from mass spectrometric experiments
Source: BMC Bioinformatics. 2008 Jul 7;9:302. doi: 10.1186/1471-2105-9-302 (PMC2475538; doi:10.1186/1471-2105-9-302)
Supplement: Additional file 1 — All files needed to run and further develop the database application as well as the user manual have been bundled into one zip file which can be downloaded from biomedcentral here. Due to constant upgrading of the system, it may be beneficial to check for the latest version on our website [12]. All the sources and additional installation files. [file 1471-2105-9-302-S1.zip › install/InstallNow.php]

<?php
	include '../functions.php';
	if((@include '../Connect.php') == '1') {
		$db = ConDB($dbname);
		if(!$db) {
			unlink('../Connect.php');
			//header("Location: InstallNow.php?disperror=Recheck%20connection%20details%20no%20server%20response");
?>
<script type="text/javascript" language="JavaScript">
	this.location.href="InstallNow.php?disperror=Recheck%20connection%20details%20no%20server%20response";
</script>
<?php			
		}
		//First step finished actual connection to database established
		//Connect.php ready to be used throughout application.
		//Write tables
		if(isset($delData)) {
		 	if($delData == "Yes" || $delData == "yes") {
		 	 	if(isset($del) && $del=="check") {
		 	 	 	$pass = sha1($password);
					$rs = GetResultTableSQL("SELECT * FROM Users WHERE Email='$login' AND Password='$pass'");
					if($rs)
						include 'CreateDB.php';
				} else
					include 'CreateDB.php';
			}
		} else {
		 	//Here there maybe data in the database which shouldn't be deleted failure of the server for instance
		 	$tst = GetResultTableSQL("SELECT COUNT(*) FROM Users");
		 	if($tst && $tst[0][0] > 1) {
				//Do we really want du delete the data?
				echo"<style type=\"text/css\">";
				echo".title		{ margin-top: 0px; color:#05A;}";
				echo"</style>";
				echo"<h2 class=\"title\">Installation</h2>";
				echo"<b style=\"color:#05A;\">Step</b>&nbsp;&nbsp;";
				echo"<b style=\"color:#B1B1B1;\">1</b>&nbsp;&nbsp;";
				echo"<b style=\"color:#B1B1B1;\">&rArr;</b>&nbsp;&nbsp;";
				echo"<b style=\"color:#B1B1B1;\">2</b>&nbsp;&nbsp;";
				echo"<b style=\"color:#B1B1B1;\">&rArr;</b>&nbsp;&nbsp;";
				echo"<b style=\"color:#05A;\">3</b>&nbsp;&nbsp;";
				echo"<b style=\"color:#B1B1B1;\">&rArr;</b>&nbsp;&nbsp;";
				echo"<b style=\"color:#B1B1B1;\">4</b>";
				echo"<h3 style=\"color:#05A;\">Check Database Content</h3>";
				echo"There is data in the database if you proceed it will be deleted.<br>";
				echo"<form action='InstallNow.php' method='post'>";
				echo"User name: <input type='text' name='login' value='login'><br>";
				echo"Password: <input type='password' name='password'><br>";
				echo "Delete(Yes/No)? <input type='text' name='delData'><br>";
				echo "<input type='hidden' name='del' value='check'><br>";
				echo"<input type='submit' name='testCon' value='Proceed'><br>";
				echo"</form>";
			} else
				include 'CreateDB.php';
		}
		$rs = GetResultTableSQL("SELECT ID FROM Groups WHERE Name='Administrators'");
		if(!$rs) {
			include 'SetupGroups.php';
			$rs = GetResultTableSQL("SELECT ID FROM Groups WHERE Name='Administrators'");	
		}
		$adminGroupID = $rs[0][0];
		//Setup Administrator.
		if($_POST['step2'] == "Submit") {
			if($pass1 != $pass2) 
				header("Location: InstallNow.php?passp=wrong");
			if(strlen($_POST['email']) <= 6)
				header("Location: InstallNow.php?emailp=wrong");
			extract($HTTP_POST_VARS);
			$pass = sha1($pass1);
			$sql="INSERT INTO Users (First_Name,Last_Name,Initials,Email,Status,Password) VALUES('$fname','$lname','$initials','$email','OK','$pass')";
			mysql_query($sql);
			$uid = mysql_insert_id();
			if(!isset($adminGroupID) || !$adminGroupID) {
				$rs = GetResultTableSQL("SELECT ID FROM Groups WHERE Name='Administrators'");
				$adminGroupID = $rs[0][0];
			}
			$sql="INSERT INTO Members (UserID,GroupID) VALUES('$uid','$adminGroupID')";
			mysql_query($sql);
			$rs = GetResultTableSQL("SELECT * FROM Thresholds");
			if(!$rs)
				include 'WriteInitialData.php';
			$u = CheckUser($email,$pass1);
			if($u){
				$login_value ="true";
				$rs = GetResultTableSQL("SELECT ID, First_Name, Last_Name, Initials FROM Users WHERE Email='$email'");
				$row = $rs[0];
				$user_info=array();
				$user_info[0] = "true";
				$user_info[1] = $row[0];
				$user_info[2] = $row[1];
				$user_info[3] = $row[2];
				$user_info[4] = $row[3];
				$cookie_data=implode("|",$user_info);
				setcookie("login", $cookie_data, time()+3600);
				$date = date("d.m.y-G:i:s");
				$file = "../admin/log.txt";
			   	$fp= fopen($file,"a+");
			   	$input = "Login($date): $row[1] $row[2]\n";
			   	fputs($fp,"$input");
			   	fclose ($fp);
			   	//Write the complete ConDB function.
			   	//echo"Writing new Conect.php";
			   	$farr = file("../Connect.php");
			   	unlink("../Connect.php");
			   	$fp = fopen("../Connect.php","w");
			   	$i = 0;
			   	while($i < count($farr) && strpos($farr[$i],"INSERT") === false) {
					$line = $farr[$i++];
					if(strpos($line,"INSERT") === true)
						break;
					if(strlen($line) > 2);
						fwrite($fp,$line);	
				}
				$i++;
				fwrite($fp,"\t}\r\n");
				fwrite($fp,"\t\$rs = @mysql_query(\"SHOW TABLES\");\r\n");
				fwrite($fp,"\tif(!\$rs)\r\n");
				fwrite($fp,"\t\treturn(false);\r\n");
				fwrite($fp,"\tif(@mysql_num_rows(\$rs) != 36)\r\n");
				fwrite($fp,"\t\treturn(false);\r\n");
				while($i<count($farr)) {
					fwrite($fp,$farr[$i++]);
				}
				fclose($fp);
		   	}				
?>
	<h2 class="title">Installation</h2>
	<style type="text/css">
	.title		{ margin-top: 0px; color:#05A;}
	</style>
	<b style="color:#05A;">Step</b>&nbsp;&nbsp;
	<b style="color:#B1B1B1;">1</b>&nbsp;&nbsp;
	<b style="color:#B1B1B1;">&rArr;</b>&nbsp;&nbsp;
	<b style="color:#B1B1B1;">2</b>&nbsp;&nbsp;
	<b style="color:#B1B1B1;">&rArr;</b>&nbsp;&nbsp;
	<b style="color:#B1B1B1;">3</b>&nbsp;&nbsp;
	<b style="color:#B1B1B1;">&rArr;</b>&nbsp;&nbsp;
	<b style="color:#B1B1B1;">4</b>&nbsp;&nbsp;
	<b style="color:#B1B1B1;">&rArr;</b>&nbsp;&nbsp;
	<b style="color:#05A;">Finished!</b>
	<h3 style="color:#05A;">Further Setup</h3>
	The database is now initialized.<br>
	However, to really make use of it there is some additional work to be done.<br>
	- Add organism information you intend to use<br>
	- Protein/ gene model sequences need to be imported<br>
	- Thresholds need to be set for the software you are using<br>
	- Users need to be entered into the database<br>
	These functions are available in the admin section of the database.<br>
	In order to access this section you need to be logged in.<br>
	Choose from the links below to get started.<br>
	<hr>
	<a href="../admin/group.php" target="_new">Add Groups</a><br>
	<a href="../admin/user.php" target="_new">Add Users</a><br>
	<a href="../admin/software.php" target="_new">Add software and thresholds</a><br>
	<a href="../admin/import.php" target="_new">Add sequences</a><br>
	<a href="../admin/organism.php" target="_new">Add Organisms</a><br>
<?php
		} else {
		 	$sql = "SELECT First_Name, Last_Name, Initials, Email 
			 		FROM ( Users AS u INNER JOIN Members AS m ON m.UserID = u.ID) 
					INNER JOIN Groups AS g ON g.ID = m.GroupID
					WHERE g.Name='Administrators'
					ORDER BY u.ID";
		 	$admin = GetResultTableSQL($sql);
		 	if(!$admin) { 
			 	//echo mysql_error() ."_<br>";
				if(isset($_GET['passp']) || isset($_POST['passp']))
					echo"<font color='red'>Your passwords didn't match.</font><br>";
				if(isset($_GET['emailp']) || isset($_POST['emailp']))
					echo"<font color='red'>You must provide a valid email.</font><br>";
	
				echo"<h1>Enter First Administrator</h1>";
				echo"Please fill out the form below to enter the information for the administrator<br>";
				echo"of your database.<br><br>";
				echo"<form action='InstallNow.php' method='post'>";
						
				$rs = GetResultTableSQL("SHOW TABLES");
				if(count($rs) == 35) {//35 tables in the dataset?.	
					echo "There may be data in the database.<br>";
					echo "Delete(Yes/No)? <input type='text' name='delData'><br>";
				}
				$vals = $admin[0];
				echo"<style type=\"text/css\">";
				echo".title		{ margin-top: 0px; color:#05A;}";
				echo"</style>";
				echo"<h2 class=\"title\">Installation</h2>";
				echo"<b style=\"color:#05A;\">Step</b>&nbsp;&nbsp;";
				echo"<b style=\"color:#B1B1B1;\">1</b>&nbsp;&nbsp;";
				echo"<b style=\"color:#B1B1B1;\">&rArr;</b>&nbsp;&nbsp;";
				echo"<b style=\"color:#B1B1B1;\">2</b>&nbsp;&nbsp;";
				echo"<b style=\"color:#B1B1B1;\">&rArr;</b>&nbsp;&nbsp;";
				echo"<b style=\"color:#B1B1B1;\">3</b>&nbsp;&nbsp;";
				echo"<b style=\"color:#B1B1B1;\">&rArr;</b>&nbsp;&nbsp;";
				echo"<b style=\"color:#05A;\">4</b>";
				echo"<h3 style=\"color:#05A;\">Administrator Settings</h3>";
				echo "First Name: <input type='text' name='fname' value='$vals[0]'><br>";
				echo "Last Name: <input type='text' name='lname' value='$vals[1]'><br>";
				echo "Initials: <input type='text' name='initials' value='$vals[2]'><br>";
				echo "Email: <input type='text' name='email' value='$vals[3]'><br>";
				echo "Password: <input type='password' name='pass1'><br>";
				echo "Repeat password: <input type='password' name='pass2'><br>";
				echo "<input type='submit' name='step2' value='Submit'><br>";
				echo "</form>";
			} else {
				echo"<br>"; //The database setup has been completed already.
			}
		//Setup initial software and thresholds.
		}
		mysql_close();
	} else {
		if($_POST['testCon'] == "Submit") {
		 	//echo"Testen<br>";
		 	//This is the first entry point to PHP need to chmod the directories if possible
		 	include 'Rights.php';
		 	$errs = AdjustRights();
		 	if($errs[0] > 0) {
				echo"Did you upload all files and folders as supplied in the 2db.zip file?<br>";
				echo"While trying to set the minimal access rights to these,<br>$errs[0] errors were encountered: $errs[1]<br>";
				echo"If not, do this now and try to install again.<br>";
				echo"If you did, check whether you set the access rights to the specified<br>";
				echo"directories as described in the 2db_manual.pdf<br>";
			} else {
			 	$err = "";
				$db = @mysql_connect($_POST['server'],$_POST['login'],$_POST['password']);
			    if(!$db) 
					$err = "Problem with server, login, or password"; 
				else {
					$rs = @mysql_query("USE ". $_POST['database']);
			    	if(!rs) 
			    		$err = "Database doesn't exist";
			    }
			    if(strlen($err) <= 1) {
			     	//Write the cryptography information to the server
			     	include('crypt.inc');
					//Write Connect.php and restart the script.
					$file = "../Connect.php";
					$fp = fopen($file,"w");
					fwrite($fp,"<?php\r\n");
					fwrite($fp,"function ConDB(&\$dbname) {\r\n");
					fwrite($fp,"\t\$db = @mysql_connect(\"" . $_POST['server'] . "\",\"" . $_POST['login'] . "\",\"" . $_POST['password'] . "\");\r\n");
					
					fwrite($fp,"\tif(!\$db) {\r\n");
	 				fwrite($fp,"\t\techo\"Did you run the <a href='install/InstallNow.php'>installation script</a> which <br>\";\r\n");
	 				fwrite($fp,"\t\techo\"will help establish a connection to your database from the 2DB application?<br>\";\r\n");					
					fwrite($fp,"\t\treturn(false);\r\n\t}\r\n");
					fwrite($fp,"\t\$dbname = \"" . $_POST['database'] . "\";\r\n");
					fwrite($fp,"\t\$rs = @mysql_query(\"USE \$dbname\");\r\n");
					fwrite($fp,"\tif(!\$rs) {\r\n\t\t\$dbname=\"\";\r\n");
					fwrite($fp,"\t\treturn(false);\r\n\t}//INSERT\r\n");
					fwrite($fp,"\treturn \$db;\r\n");
					fwrite($fp,"}\r\n");
					fwrite($fp,"?>");
					fclose($fp);
					header("Location: InstallNow.php");
					die("Fatal error, Couldn't write the Connect.php file (Check your write priviliges)<br>");
				} else {
					//echo"<font color='red'>$err</font><br>";
					header("Location: InstallNow.php?problem=$err");
				}
			}
		} else {
		 	if(isset($_GET['problem']) || isset($_POST['problem']))
				echo"Problem: " . $_POST['problem'] . $_GET['problem'] . "<br>";
?>
	<h1>Database Connection</h1>
<?php
	if(isset($_GET['disperror']))
		echo "<font color='red'>" . $_GET['disperror'] . "</font><br>";
?>
<style type="text/css">
.title		{ margin-top: 0px; color:#05A;}
</style>
<h2 class="title">Installation</h2>
<b style="color:#05A;">Step</b>&nbsp;&nbsp;
<b style="color:#B1B1B1;">1</b>&nbsp;&nbsp;
<b style="color:#B1B1B1;">&rArr;</b>&nbsp;&nbsp;
<b style="color:#05A;">2</b>&nbsp;&nbsp;
<b style="color:#B1B1B1;">&rArr;</b>&nbsp;&nbsp;
<b style="color:#B1B1B1;">3</b>&nbsp;&nbsp;
<b style="color:#B1B1B1;">&rArr;</b>&nbsp;&nbsp;
<b style="color:#B1B1B1;">4</b>
<h3 style="color:#05A;">Establish Database Connection</h3>

	First you need to enter some data concering your connection to the MySQL server.<br>
	You have to do this only once for each installation of 2DB. If you don't know <br>
	the installation details, you can retrieve them from your webspace provider.<br>
	<form action='InstallNow.php' method='post'>
		Server path: <input type='text' name='server' value='localhost'><br>
		User name: <input type='text' name='login' value='login'><br>
		Database name: <input type='text' name='database' value='mydb'><br>
		Password: <input type='password' name='password'><br>
		<input type='submit' name='testCon' value='Submit'><br>
	</form>
<?php
		}
	}
?>
