# Supplementary material for: 2DB: a Proteomics database for storage, analysis, presentation, and retrieval of information from mass spectrometric experiments
Source: BMC Bioinformatics. 2008 Jul 7;9:302. doi: 10.1186/1471-2105-9-302 (PMC2475538; doi:10.1186/1471-2105-9-302)
Supplement: Additional file 1 — All files needed to run and further develop the database application as well as the user manual have been bundled into one zip file which can be downloaded from biomedcentral here. Due to constant upgrading of the system, it may be beneficial to check for the latest version on our website [12]. All the sources and additional installation files. [file 1471-2105-9-302-S1.zip › install/ResolveLostRelations.inc]

<?php
	$affectedRows = 1;
	$loops = 1;
	while($affectedRows > 0) { 	//We need to do the same assessment until all lost relations are resolved.
		$affectedRows = 0;		//Set affected rows to 0 and then add-up if any are affected during the processing.
		
		//Separations :: Fractiopnations
		//This will delete all those entries from the table Separations that are not
		//present in the table Fractionations.
		$sql="DELETE FROM Separations WHERE ID NOT IN (SELECT SeparationID FROM Fractionations)";
		//mysql_query($sql); 
		$affectedRows += mysql_affected_rows();

		//Fractionations :: Separations
		//This will delete all those entries from the table Fractionations whose SeparationID
		//is not present as ID in the table Separations.
		$sql="DELETE FROM Fractionations WHERE SeparationID NOT IN (SELECT ID FROM Separations)";
		//mysql_query($sql); 	
		$affectedRows += mysql_affected_rows();
		
		//Poolable :: Separations
		//This will delete all those entries from the table Poolable whose SisID or BroID
		//is not present as ID in the table Separations.
		$sql="DELETE FROM Poolable WHERE (SisID NOT IN (SELECT ID FROM Poolable WHERE Poolable.Type='Separations')) OR (BroID NOT IN (SELECT ID FROM Poolable WHERE Poolable.Type='Separations'))";
		//mysql_query($sql); 	
		echo"Processed Separations<br>";
		$affectedRows += mysql_affected_rows();
				
		//Fractionations :: Experiments
		//This will delete all those entries from the table Fractionations that are not
		//present in the table Experiments.
		$sql="DELETE FROM Fractionations WHERE ID NOT IN (SELECT FractionationID FROM Experiments)";
		//mysql_query($sql); 
		$affectedRows += mysql_affected_rows();
		
		//Experiments :: Fractionations
		//This will delete all those entries from the table Experiments whose FractionationID
		//is not present as ID in the table Fractionations.
		$sql="DELETE FROM Experiments WHERE FractionationID NOT IN (SELECT ID FROM Fractionations)";
		//mysql_query($sql); 	
		$affectedRows += mysql_affected_rows();
		
		//Poolable :: Fractionations
		//This will delete all those entries from the table Poolable whose SisID or BroID
		//is not present as ID in the table Fractionations.
		$sql="DELETE FROM Poolable WHERE (SisID NOT IN (SELECT ID FROM Poolable WHERE Poolable.Type='Fractionations')) OR (BroID NOT IN (SELECT ID FROM Poolable WHERE Poolable.Type='Fractionations'))";
		//mysql_query($sql); 	
		$affectedRows += mysql_affected_rows();
						
		//Shapes :: Fractionations
		//This will delete all those entries from the table Shapes whose FractionationID
		//is not present as ID in the table Fractionations.
		$sql="DELETE FROM Shapes WHERE FractionationID NOT IN (SELECT ID FROM Fractionation)";
		//mysql_query($sql); 	
		echo"Processed Fractionations<br>";
		$affectedRows += mysql_affected_rows();
								
		//Shapes :: Coordinates
		//This will delete all those entries from the table Shapes that are not
		//present in the table Coordinates.
		$sql="DELETE FROM Shapes WHERE ID NOT IN (SELECT ShapeID FROM Coordinates)";
		//mysql_query($sql); 
		$affectedRows += mysql_affected_rows();
		
		//Coordinates :: Shapes
		//This will delete all those entries from the table Coordinates whose ShapeID
		//is not present as ID in the table Shape.
		$sql="DELETE FROM Coordinates WHERE ShapeID NOT IN (SELECT ID FROM Shapes)";
		//mysql_query($sql); 	 
		echo"Processed Shapes and Coordinates<br>";
		$affectedRows += mysql_affected_rows();
										
		//Conditions :: Experiments
		//This will delete all those entries from the table Conditions whose ExperimentID
		//is not present as ID in the table Experiments.
		$sql="DELETE FROM Conditions WHERE ExperimentID NOT IN (SELECT ID FROM Experiments)";
		//mysql_query($sql); 	
		$affectedRows += mysql_affected_rows();
						
		//Experiments :: Identification
		//This will delete all those entries from the table Experimenst that are not
		//present in the table Identifications.
		$sql="DELETE FROM Experimenst WHERE ID NOT IN (SELECT ExperimentID FROM Identifications)";
		//mysql_query($sql); 
		$affectedRows += mysql_affected_rows();
		
		//Identifications :: Experiments
		//This will delete all those entries from the table Identification whose ExperimentID
		//is not present as ID in the table Identifications.
		$sql="DELETE FROM Identifications WHERE ExperimentID NOT IN (SELECT ID FROM Experiments)";
		//mysql_query($sql); 	 
		echo"Processed Experimenst<br>";
		$affectedRows += mysql_affected_rows();
								
		//Scores :: Identification
		//This will delete all those entries from the table Identification that are not
		//present in the table Scores.
		$sql="DELETE FROM Identifications WHERE ID NOT IN (SELECT IdentificationID FROM Scores)";
		//mysql_query($sql); 
		$affectedRows += mysql_affected_rows();
		
		//Modifications :: 'Identifications'
		//This will delete all those entries from the table Modifications whose IdentificationID
		//is not present as ID in the table Identifications.
		$sql="DELETE FROM Modifications WHERE IdentificationID NOT IN (SELECT ID FROM Identifications)";
		//mysql_query($sql); 	 
		$affectedRows += mysql_affected_rows();
		
		//ModificationList :: Modifications
		//This will delete all those entries from the table ModificationList whose ID
		//is not present as ModificationListID in the table Modifications.
		$sql="DELETE FROM ModificationList WHERE ID NOT IN (SELECT ModificationListID FROM Modifications)";
		//mysql_query($sql); 	 
		echo"Processed Modifications<br>";
		$affectedRows += mysql_affected_rows();
		
		//Peptides :: Identification
		//This will delete all those entries from the table Peptides that are not
		//present in the table Identifications.
		$sql="DELETE FROM Peptides WHERE ID NOT IN (SELECT PeptideID FROM Identifications)";
		//mysql_query($sql); 
		$affectedRows += mysql_affected_rows();
		
		//Identifications :: Peptides
		//This will delete all those entries from the table Identification whose PeptideID
		//is not present as ID in the table Peptides.
		$sql="DELETE FROM Identifications WHERE PeptideID NOT IN (SELECT ID FROM Peptides)";
		//mysql_query($sql); 	 
		echo"Processed Identifications<br>";
		$affectedRows += mysql_affected_rows();		
		
		//SubPepSeqs :: Peptides
		//This will delete all those entries from the table SubPepSeqs whose PeptideID
		//is not present as ID in the table Peptides.
		$sql="DELETE FROM SubPepSeqs WHERE PeptideID NOT IN (SELECT ID FROM Peptides)";
		//mysql_query($sql); 	 
		$affectedRows += mysql_affected_rows();		
				
		//PepProt :: Peptides
		//This will delete all those entries from the table PepProt whose PeptideID
		//is not present as ID in the table Peptides.
		$sql="DELETE FROM PepProt WHERE PeptideID NOT IN (SELECT ID FROM Peptides)";
		//mysql_query($sql); 	 
		$affectedRows += mysql_affected_rows();	
						
		//Locations :: Peptides
		//This will delete all those entries from the table Locations whose PeptideID
		//is not present as ID in the table Peptides.
		$sql="DELETE FROM Locations WHERE PeptideID=(SELECT PeptideID FROM Locations WHERE PeptideID > 0 AND PeptideID NOT IN (SELECT ID FROM Peptides))";
		//mysql_query($sql); 	 
		echo"Processed Peptides<br>";
		$affectedRows += mysql_affected_rows();	
		
		//PepProt :: Proteins
		//This will delete all those entries from the table PepProt that are not
		//present in the table Proteins.
		$sql="DELETE FROM PepProt WHERE ProteinID NOT IN (SELECT ID FROM Proteins)";
		//mysql_query($sql); 
		echo"Processed relation between peptides and proteins<br>";
		$affectedRows += mysql_affected_rows();
		
		//Proteins :: Aliases
		//This will delete all those entries from the table Aliases whose ProteinID
		//is not present as ID in the table Proteins.
		$sql="DELETE FROM Aliases WHERE ProteinID NOT IN (SELECT ID FROM Proteins)";
		//mysql_query($sql); 	 
		$affectedRows += mysql_affected_rows();			
				
		//Proteins :: Sequences
		//This will delete all those entries from the table Proteins that are not
		//present in the table Sequences.
		$sql="DELETE FROM Proteins WHERE SequenceID NOT IN (SELECT ID FROM Sequences)";
		//mysql_query($sql); 
		$affectedRows += mysql_affected_rows();
		
		//Sequences :: Proteins
		//This will delete all those entries from the table Sequences whose SequenceID
		//is not present as ID in the table Proteins.
		$sql="DELETE FROM Sequences WHERE ID NOT IN (SELECT SequenceID FROM Proteins)";
		//mysql_query($sql); 
		echo"Processed Proteins<br>";
		$affectedRows += mysql_affected_rows();
		
		//Sequences :: Locations
		//This will delete all those entries from the table Sequences whose ID
		//is not present as SequenceID in the table Locations.
		$sql="DELETE FROM Sequences WHERE ID NOT IN (SELECT SequenceID FROM Locations)";
		//mysql_query($sql); 
		$affectedRows += mysql_affected_rows();
		
		//Locations :: Sequences
		//This will delete all those entries from the table Locations whose SequenceID
		//is not present as ID in the table Sequences.
		$sql="DELETE FROM Locations WHERE SequenceID = (SELECT SequenceID FROM Locations WHERE SequenceID > 0 AND SequenceID NOT IN (SELECT ID FROM Sequences))";
		//mysql_query($sql); 
		$affectedRows += mysql_affected_rows();
		
		//Locations :: SubSeqPeps
		//This will delete all those entries from the table Locations whose SubSeqPepsID
		//is not present as ID in the table SubSeqPeps.
		$sql="DELETE FROM Locations WHERE SubSeqPepsID = (SELECT SubSeqPepsID FROM Locations WHERE SubSeqPepsID > 0 AND SubSeqPepsID NOT IN (SELECT ID FROM SubSeqPeps))";
		//mysql_query($sql); 
		echo"Processed Locations<br>";
		$affectedRows += mysql_affected_rows();
		
		//Members :: Users
		//This will delete all those entries from the table Members whose UserID
		//is not present as ID in the table Users.
		$sql="DELETE FROM Members WHERE ID NOT IN (SELECT ID FROM Users)";
		//mysql_query($sql); 
		$affectedRows += mysql_affected_rows();
		
		//Thresholds :: Users
		//This will delete all those entries from the table Thresholds whose UserID
		//is not present as ID in the table Users.
		$sql="DELETE FROM Thresholds WHERE UserID NOT IN (SELECT ID FROM Users)";
		//mysql_query($sql); 
		echo"Processed Users<br>";
		$affectedRows += mysql_affected_rows();

		//Thresholds :: Threshold
		//This will delete all those entries from the table Threshold whose ThresholdID
		//is not present as ID in the table Thresholds.
		$sql="DELETE FROM Threshold WHERE ThresholdID NOT IN (SELECT ID FROM Thresholds)";
		//mysql_query($sql); 
		$affectedRows += mysql_affected_rows();
			
		//Threshold :: Thresholds
		//This will delete all those entries from the table Thresholds whose ID
		//is not present as ThresholdID in the table Threshold.
		$sql="DELETE FROM Thresholds WHERE ID NOT IN (SELECT ThresholdID FROM Threshold)";
		//mysql_query($sql); 
		echo"Processed Thresholds<br>";
		$affectedRows += mysql_affected_rows();
			
		//Access :: Separations
		//This will delete all those entries from the table Access whose RowID
		//is not present as ID in the table Separations.
		$sql="DELETE FROM Access WHERE RowID=(SELECT RowID FROM Access WHERE Access.Table='Separations' AND RowID NOT IN (SELECT ID FROM Separations))";
		//mysql_query($sql); 
		echo"Processed Access<br>";
		$affectedRows += mysql_affected_rows();	
		
		//Quantifications :: Proteins
		//This will delete all those entries from the table Quantifications whose rID1 or rID2
		//are not present as ID in the table Proteins.
		$sql="DELETE FROM Quantifications WHERE rID1=(SELECT rID1 FROM Quantifications WHERE Quantifications.Table='Proteins')AND rID1 NOT IN(SELECT ID FROM Proteins)";  
		//mysql_query($sql); 	
		$sql="DELETE FROM Quantifications WHERE rID2=(SELECT rID2 FROM Quantifications WHERE Quantifications.Table='Proteins')AND rID2 NOT IN(SELECT ID FROM Proteins)";  
		//mysql_query($sql); 
		$affectedRows += mysql_affected_rows();	
		
		//Quantifications :: Peptides
		//This will delete all those entries from the table Quantifications whose rID1 or rID2
		//are not present as ID in the table Peptides.
		$sql="DELETE FROM Quantifications WHERE rID1=(SELECT rID1 FROM Quantifications WHERE Quantifications.Table='Peptides')AND rID1 NOT IN(SELECT ID FROM Peptides)";  
		//mysql_query($sql); 	
		$sql="DELETE FROM Quantifications WHERE rID2=(SELECT rID2 FROM Quantifications WHERE Quantifications.Table='Peptides')AND rID2 NOT IN(SELECT ID FROM Peptides)";  
		//mysql_query($sql); 
		echo"Processed Quantifications<br>";
		$affectedRows += mysql_affected_rows();			
		echo"$loops finished<br>";
		$loops++;
	}
	echo"*****************************************************";	
	echo"**				        		**";	
	echo"**			Done				**";
	echo"**				        		**";
	echo"*****************************************************";
?>
