# Supplementary material for: 2DB: a Proteomics database for storage, analysis, presentation, and retrieval of information from mass spectrometric experiments
Source: BMC Bioinformatics. 2008 Jul 7;9:302. doi: 10.1186/1471-2105-9-302 (PMC2475538; doi:10.1186/1471-2105-9-302)
Supplement: Additional file 1 — All files needed to run and further develop the database application as well as the user manual have been bundled into one zip file which can be downloaded from biomedcentral here. Due to constant upgrading of the system, it may be beneficial to check for the latest version on our website [12]. All the sources and additional installation files. [file 1471-2105-9-302-S1.zip › install/SchemaUpdates.sql]

>>>> Version 0.85
DROP TABLE Publications;
CREATE TABLE `Publications` (
  `ID` int(11) NOT NULL auto_increment,
  `SeparationID` int(11) default NULL,
  `Title` varchar(255) default NULL,
  `Year` int(11) default NULL,
  `Journal` varchar(50) default NULL,
  `StartPage` int(11) default NULL,
  `EndPage` int(11) default NULL,
  `Volume` varchar(20) default NULL,
  `Issue` varchar(20) default NULL,
  `EndNote` MEDIUMBLOB default NULL,
  PRIMARY KEY  (`ID`),
  UNIQUE(SeparationID,Title,Year,Journal,StartPage,EndPage,Volume,Issue)
);
DROP TABLE Links;
CREATE TABLE `Links` (
  `ID` int(11) NOT NULL auto_increment,
  `PublicationID` int(11) default NULL,
  `Link` varchar(255) default NULL,
  `Display` varchar(50) default NULL,
  PRIMARY KEY  (`ID`)
);
DROP TABLE Authors;
CREATE TABLE `Authors` (
  `ID` int(11) NOT NULL auto_increment,
  `PublicationID` int(11) NOT NULL,
  `First_Name` varchar(50) NOT NULL,
  `Last_Name` varchar(50) NOT NULL,
  `Position` int(10) NOT NULL,
  PRIMARY KEY  (`ID`)
);
DROP TABLE Misc;
CREATE TABLE `Misc` (
  `ID` int(11) NOT NULL auto_increment,
  `Name` varchar(50) default NULL UNIQUE,
  `Value` varchar(100) default NULL,
  PRIMARY KEY  (`ID`)
);
INSERT INTO Misc (Name,Value) VALUES('Current Version','0.85');
