# Supplementary material for: 2DB: a Proteomics database for storage, analysis, presentation, and retrieval of information from mass spectrometric experiments
Source: BMC Bioinformatics. 2008 Jul 7;9:302. doi: 10.1186/1471-2105-9-302 (PMC2475538; doi:10.1186/1471-2105-9-302)
Supplement: Additional file 1 — All files needed to run and further develop the database application as well as the user manual have been bundled into one zip file which can be downloaded from biomedcentral here. Due to constant upgrading of the system, it may be beneficial to check for the latest version on our website [12]. All the sources and additional installation files. [file 1471-2105-9-302-S1.zip › install/WriteInitialData.php]

<?php
	//This file assumes an existing connection to the databse.
	//Sequest
	$sql="INSERT INTO Software (Name,Vendor) VALUES('Sequest','Thermo Finnigan')";
	$rs = @mysql_query($sql);
	if(!$rs)
		echo"Problem inserting into Software ($sql) " .mysql_error() . "<br>";	
	$softID = mysql_insert_id();
	$sql="INSERT INTO Thresholds (SoftwareID,UserID,Priority) VALUES('$softID','$uid','1')";
	$rs = @mysql_query($sql);
	if(!$rs)
		echo"Problem inserting into Thresholds ($sql) " .mysql_error() . "<br>";
	$thsID = mysql_insert_id();
	$sql="INSERT INTO Threshold (Name,Value,test,ThresholdID,Priority) VALUES('charge','1','=','$thsID','1')";
	$rs = @mysql_query($sql);
	if(!$rs)
		echo"Problem inserting into Threshold ($sql) " . mysql_error() . "<br>";
	$sql="INSERT INTO Threshold (Name,Value,test,ThresholdID,Priority) VALUES('xcorr','1.75','>=','$thsID','2')";
	$rs = @mysql_query($sql);
	if(!$rs)
		echo"Problem inserting into Threshold ($sql) " . mysql_error() . "<br>";
	$sql="INSERT INTO Threshold (Name,Value,test,ThresholdID,Priority) VALUES('deltacn','0.085','>=','$thsID','3')";
	$rs = @mysql_query($sql);
	if(!$rs)
		echo"Problem inserting into Threshold ($sql) " . mysql_error() . "<br>";
	$sql="INSERT INTO Thresholds (SoftwareID,UserID,Priority) VALUES('$softID','$uid','1')";
	$rs = @mysql_query($sql);
	if(!$rs)
		echo"Problem inserting into Thresholds ($sql) " .mysql_error() . "<br>";
	$thsID = mysql_insert_id();
	$sql="INSERT INTO Threshold (Name,Value,test,ThresholdID,Priority) VALUES('charge','2','=','$thsID','1')";
	$rs = @mysql_query($sql);
	if(!$rs)
		echo"Problem inserting into Threshold ($sql) " . mysql_error() . "<br>";
	$sql="INSERT INTO Threshold (Name,Value,test,ThresholdID,Priority) VALUES('xcorr','2.50','>=','$thsID','2')";
	$rs = @mysql_query($sql);
	if(!$rs)
		echo"Problem inserting into Threshold ($sql) " . mysql_error() . "<br>";
	$sql="INSERT INTO Threshold (Name,Value,test,ThresholdID,Priority) VALUES('deltacn','0.085','>=','$thsID','3')";
	$rs = @mysql_query($sql);
	if(!$rs)
		echo"Problem inserting into Threshold ($sql) " . mysql_error() . "<br>";						
	$sql="INSERT INTO Thresholds (SoftwareID,UserID,Priority) VALUES('$softID','$uid','1')";
	$rs = @mysql_query($sql);
	if(!$rs)
		echo"Problem inserting into Thresholds ($sql) " .mysql_error() . "<br>";
	$thsID = mysql_insert_id();
	$sql="INSERT INTO Threshold (Name,Value,test,ThresholdID,Priority) VALUES('charge','3','=','$thsID','1')";
	$rs = @mysql_query($sql);
	if(!$rs)
		echo"Problem inserting into Threshold ($sql) " . mysql_error() . "<br>";
	$sql="INSERT INTO Threshold (Name,Value,test,ThresholdID,Priority) VALUES('xcorr','3.50','>=','$thsID','2')";
	$rs = @mysql_query($sql);
	if(!$rs)
		echo"Problem inserting into Threshold ($sql) " . mysql_error() . "<br>";
	$sql="INSERT INTO Threshold (Name,Value,test,ThresholdID,Priority) VALUES('deltacn','0.085','>=','$thsID','3')";
	$rs = @mysql_query($sql);
	
	
	if(!$rs)
		echo"Problem inserting into Threshold ($sql) " . mysql_error() . "<br>";	
	$sql="INSERT INTO Thresholds (SoftwareID,Thresholds.Default,Priority) VALUES('$softID','1','1')";
	$rs = @mysql_query($sql);
	if(!$rs)
		echo"Problem inserting into Thresholds ($sql) " .mysql_error() . "<br>";
	$thsID = mysql_insert_id();
	$sql="INSERT INTO Threshold (Name,Value,test,ThresholdID,Priority) VALUES('charge','1','=','$thsID','1')";
	$rs = @mysql_query($sql);
	if(!$rs)
		echo"Problem inserting into Threshold ($sql) " . mysql_error() . "<br>";
	$sql="INSERT INTO Threshold (Name,Value,test,ThresholdID,Priority) VALUES('xcorr','1.75','>=','$thsID','2')";
	$rs = @mysql_query($sql);
	if(!$rs)
		echo"Problem inserting into Threshold ($sql) " . mysql_error() . "<br>";
	$sql="INSERT INTO Threshold (Name,Value,test,ThresholdID,Priority) VALUES('deltacn','0.085','>=','$thsID','3')";
	$rs = @mysql_query($sql);
	if(!$rs)
		echo"Problem inserting into Threshold ($sql) " . mysql_error() . "<br>";
	$sql="INSERT INTO Thresholds (SoftwareID,Thresholds.Default,Priority) VALUES('$softID','1','1')";
	$rs = @mysql_query($sql);
	if(!$rs)
		echo"Problem inserting into Thresholds ($sql) " .mysql_error() . "<br>";
	$thsID = mysql_insert_id();
	$sql="INSERT INTO Threshold (Name,Value,test,ThresholdID,Priority) VALUES('charge','2','=','$thsID','1')";
	$rs = @mysql_query($sql);
	if(!$rs)
		echo"Problem inserting into Threshold ($sql) " . mysql_error() . "<br>";
	$sql="INSERT INTO Threshold (Name,Value,test,ThresholdID,Priority) VALUES('xcorr','2.50','>=','$thsID','2')";
	$rs = @mysql_query($sql);
	if(!$rs)
		echo"Problem inserting into Threshold ($sql) " . mysql_error() . "<br>";
	$sql="INSERT INTO Threshold (Name,Value,test,ThresholdID,Priority) VALUES('deltacn','0.085','>=','$thsID','3')";
	$rs = @mysql_query($sql);
	if(!$rs)
		echo"Problem inserting into Threshold ($sql) " . mysql_error() . "<br>";						
	$sql="INSERT INTO Thresholds (SoftwareID,Thresholds.Default,Priority) VALUES('$softID','1','1')";
	$rs = @mysql_query($sql);
	if(!$rs)
		echo"Problem inserting into Thresholds ($sql) " .mysql_error() . "<br>";
	$thsID = mysql_insert_id();
	$sql="INSERT INTO Threshold (Name,Value,test,ThresholdID,Priority) VALUES('charge','3','=','$thsID','1')";
	$rs = @mysql_query($sql);
	if(!$rs)
		echo"Problem inserting into Threshold ($sql) " . mysql_error() . "<br>";
	$sql="INSERT INTO Threshold (Name,Value,test,ThresholdID,Priority) VALUES('xcorr','3.50','>=','$thsID','2')";
	$rs = @mysql_query($sql);
	if(!$rs)
		echo"Problem inserting into Threshold ($sql) " . mysql_error() . "<br>";
	$sql="INSERT INTO Threshold (Name,Value,test,ThresholdID,Priority) VALUES('deltacn','0.085','>=','$thsID','3')";
	$rs = @mysql_query($sql);
	if(!$rs)
		echo"Problem inserting into Threshold ($sql) " . mysql_error() . "<br>";				
	//Sequest thresholds set.		
			
	//GPF-Sequest
	$sql="INSERT INTO Software (Name,Vendor) VALUES('GPF-Sequest','www.gpf.net.ms')";
	$rs = @mysql_query($sql);
	$softID = mysql_insert_id();
	$gpfid = $softID;
	if(!$rs)
		echo"Problem inserting into Software ($sql) " .mysql_error() . "<br>";	
	$sql="INSERT INTO Thresholds (SoftwareID,UserID,Priority) VALUES('$softID','$uid','1')";
	$rs = @mysql_query($sql);
	if(!$rs)
		echo"Problem inserting into Thresholds ($sql) " .mysql_error() . "<br>";
	$thsID = mysql_insert_id();
	$sql="INSERT INTO Threshold (Name,Value,test,ThresholdID,Priority) VALUES('charge','1','=','$thsID','1')";
	$rs = @mysql_query($sql);
	if(!$rs)
		echo"Problem inserting into Threshold ($sql) " . mysql_error() . "<br>";
	$sql="INSERT INTO Threshold (Name,Value,test,ThresholdID,Priority) VALUES('xcorr','1.75','>=','$thsID','2')";
	$rs = @mysql_query($sql);
	if(!$rs)
		echo"Problem inserting into Threshold ($sql) " . mysql_error() . "<br>";
	$sql="INSERT INTO Threshold (Name,Value,test,ThresholdID,Priority) VALUES('deltacn','0.085','>=','$thsID','3')";
	$rs = @mysql_query($sql);
	if(!$rs)
		echo"Problem inserting into Threshold ($sql) " . mysql_error() . "<br>";
	$sql="INSERT INTO Thresholds (SoftwareID,UserID,Priority) VALUES('$softID','$uid','1')";
	$rs = @mysql_query($sql);
	if(!$rs)
		echo"Problem inserting into Thresholds ($sql) " .mysql_error() . "<br>";
	$thsID = mysql_insert_id();
	$sql="INSERT INTO Threshold (Name,Value,test,ThresholdID,Priority) VALUES('charge','2','=','$thsID','1')";
	$rs = @mysql_query($sql);
	if(!$rs)
		echo"Problem inserting into Threshold ($sql) " . mysql_error() . "<br>";
	$sql="INSERT INTO Threshold (Name,Value,test,ThresholdID,Priority) VALUES('xcorr','2.50','>=','$thsID','2')";
	$rs = @mysql_query($sql);
	if(!$rs)
		echo"Problem inserting into Threshold ($sql) " . mysql_error() . "<br>";
	$sql="INSERT INTO Threshold (Name,Value,test,ThresholdID,Priority) VALUES('deltacn','0.085','>=','$thsID','3')";
	$rs = @mysql_query($sql);
	if(!$rs)
		echo"Problem inserting into Threshold ($sql) " . mysql_error() . "<br>";						
	$sql="INSERT INTO Thresholds (SoftwareID,UserID,Priority) VALUES('$softID','$uid','1')";
	$rs = @mysql_query($sql);
	if(!$rs)
		echo"Problem inserting into Thresholds ($sql) " .mysql_error() . "<br>";
	$thsID = mysql_insert_id();
	$sql="INSERT INTO Threshold (Name,Value,test,ThresholdID,Priority) VALUES('charge','3','=','$thsID','1')";
	$rs = @mysql_query($sql);
	if(!$rs)
		echo"Problem inserting into Threshold ($sql) " . mysql_error() . "<br>";
	$sql="INSERT INTO Threshold (Name,Value,test,ThresholdID,Priority) VALUES('xcorr','3.50','>=','$thsID','2')";
	$rs = @mysql_query($sql);
	if(!$rs)
		echo"Problem inserting into Threshold ($sql) " . mysql_error() . "<br>";
	$sql="INSERT INTO Threshold (Name,Value,test,ThresholdID,Priority) VALUES('deltacn','0.085','>=','$thsID','3')";
	$rs = @mysql_query($sql);
	if(!$rs)
		echo"Problem inserting into Threshold ($sql) " . mysql_error() . "<br>";
		
	$sql="INSERT INTO Thresholds (SoftwareID,Thresholds.Default,Priority) VALUES('$softID','1','1')";
	$rs = @mysql_query($sql);
	if(!$rs)
		echo"Problem inserting into Thresholds ($sql) " .mysql_error() . "<br>";
	$thsID = mysql_insert_id();
	$sql="INSERT INTO Threshold (Name,Value,test,ThresholdID,Priority) VALUES('charge','1','=','$thsID','1')";
	$rs = @mysql_query($sql);
	if(!$rs)
		echo"Problem inserting into Threshold ($sql) " . mysql_error() . "<br>";
	$sql="INSERT INTO Threshold (Name,Value,test,ThresholdID,Priority) VALUES('xcorr','1.75','>=','$thsID','2')";
	$rs = @mysql_query($sql);
	if(!$rs)
		echo"Problem inserting into Threshold ($sql) " . mysql_error() . "<br>";
	$sql="INSERT INTO Threshold (Name,Value,test,ThresholdID,Priority) VALUES('deltacn','0.085','>=','$thsID','3')";
	$rs = @mysql_query($sql);
	if(!$rs)
		echo"Problem inserting into Threshold ($sql) " . mysql_error() . "<br>";
	$sql="INSERT INTO Thresholds (SoftwareID,Thresholds.Default,Priority) VALUES('$softID','1','1')";
	$rs = @mysql_query($sql);
	if(!$rs)
		echo"Problem inserting into Thresholds ($sql) " .mysql_error() . "<br>";
	$thsID = mysql_insert_id();
	$sql="INSERT INTO Threshold (Name,Value,test,ThresholdID,Priority) VALUES('charge','2','=','$thsID','1')";
	$rs = @mysql_query($sql);
	if(!$rs)
		echo"Problem inserting into Threshold ($sql) " . mysql_error() . "<br>";
	$sql="INSERT INTO Threshold (Name,Value,test,ThresholdID,Priority) VALUES('xcorr','2.50','>=','$thsID','2')";
	$rs = @mysql_query($sql);
	if(!$rs)
		echo"Problem inserting into Threshold ($sql) " . mysql_error() . "<br>";
	$sql="INSERT INTO Threshold (Name,Value,test,ThresholdID,Priority) VALUES('deltacn','0.085','>=','$thsID','3')";
	$rs = @mysql_query($sql);
	if(!$rs)
		echo"Problem inserting into Threshold ($sql) " . mysql_error() . "<br>";						
	$sql="INSERT INTO Thresholds (SoftwareID,Thresholds.Default,Priority) VALUES('$softID','1','1')";
	$rs = @mysql_query($sql);
	if(!$rs)
		echo"Problem inserting into Thresholds ($sql) " .mysql_error() . "<br>";
	$thsID = mysql_insert_id();
	$sql="INSERT INTO Threshold (Name,Value,test,ThresholdID,Priority) VALUES('charge','3','=','$thsID','1')";
	$rs = @mysql_query($sql);
	if(!$rs)
		echo"Problem inserting into Threshold ($sql) " . mysql_error() . "<br>";
	$sql="INSERT INTO Threshold (Name,Value,test,ThresholdID,Priority) VALUES('xcorr','3.50','>=','$thsID','2')";
	$rs = @mysql_query($sql);
	if(!$rs)
		echo"Problem inserting into Threshold ($sql) " . mysql_error() . "<br>";
	$sql="INSERT INTO Threshold (Name,Value,test,ThresholdID,Priority) VALUES('deltacn','0.085','>=','$thsID','3')";
	$rs = @mysql_query($sql);
	if(!$rs)
		echo"Problem inserting into Threshold ($sql) " . mysql_error() . "<br>";			
	//GPF thresholds inserted	
	
	//2D Thresholds for determination of significant proteins.
	$sql="INSERT INTO Software (Name,Vendor) VALUES('2DB','www.2db.de.ms')";
	$rs = @mysql_query($sql);
	$softID = mysql_insert_id();
	if(!$rs)
		echo"Problem inserting into Software ($sql) " .mysql_error() . "<br>";
	$softID = mysql_insert_id();
	$sql="INSERT INTO Thresholds (SoftwareID,UserID,Priority) VALUES('$softID','$uid','1')";
	$rs = @mysql_query($sql);
	if(!$rs)
		echo"Problem inserting into Thresholds ($sql) " .mysql_error() . "<br>";
	$thsID = mysql_insert_id();
	$sql="INSERT INTO Threshold (Name,Value,test,ThresholdID,Priority) VALUES('distinct_peptides','2','>=','$thsID','1')";
	$rs = @mysql_query($sql);
	if(!$rs)
		echo"Problem inserting into Threshold ($sql) " . mysql_error() . "<br>";
	$sql="INSERT INTO Thresholds (SoftwareID,UserID,Priority) VALUES('$softID','$uid','2')";
	$rs = @mysql_query($sql);
	if(!$rs)
		echo"Problem inserting into Thresholds ($sql) " .mysql_error() . "<br>";
	$thsID = mysql_insert_id();
	$sql="INSERT INTO Threshold (Name,Value,test,ThresholdID,Priority) VALUES('distinct_peptides','1','>=','$thsID','2')";
	$rs = @mysql_query($sql);
	if(!$rs)
		echo"Problem inserting into Threshold ($sql) " . mysql_error() . "<br>";
	$sql="INSERT INTO Threshold (Name,Value,test,ThresholdID,Priority) VALUES('SoftwareID','$gpfid','=','$thsID','1')";
	$rs = @mysql_query($sql);
	if(!$rs)
		echo"Problem inserting into Threshold ($sql) " . mysql_error() . "<br>";	
		
	$sql="INSERT INTO Thresholds (SoftwareID,Thresholds.Default,Priority) VALUES('$softID','1','1')";
	$rs = @mysql_query($sql);
	if(!$rs)
		echo"Problem inserting into Thresholds ($sql) " .mysql_error() . "<br>";
	$thsID = mysql_insert_id();
	$sql="INSERT INTO Threshold (Name,Value,test,ThresholdID,Priority) VALUES('distinct_peptides','2','>=','$thsID','1')";
	$rs = @mysql_query($sql);
	if(!$rs)
		echo"Problem inserting into Threshold ($sql) " . mysql_error() . "<br>";
	$sql="INSERT INTO Thresholds (SoftwareID,Thresholds.Default,Priority) VALUES('$softID','1','1')";
	$rs = @mysql_query($sql);
	if(!$rs)
		echo"Problem inserting into Thresholds ($sql) " .mysql_error() . "<br>";
	$thsID = mysql_insert_id();
	$sql="INSERT INTO Threshold (Name,Value,test,ThresholdID,Priority) VALUES('distinct_peptides','1','>=','$thsID','2')";
	$rs = @mysql_query($sql);
	if(!$rs)
		echo"Problem inserting into Threshold ($sql) " . mysql_error() . "<br>";
	$sql="INSERT INTO Threshold (Name,Value,test,ThresholdID,Priority) VALUES('SoftwareID','$gpfid','=','$thsID','1')";
	$rs = @mysql_query($sql);
	if(!$rs)
		echo"Problem inserting into Threshold ($sql) " . mysql_error() . "<br>";
		
	//INSERT OMSSA Thresholds into the database
	$sql="INSERT INTO Software (Name,Vendor) VALUES('Omssa','NCBI')";
	$rs = @mysql_query($sql);
	if(!$rs)
		echo"Problem inserting into Software ($sql) " .mysql_error() . "<br>";	
	$softID = mysql_insert_id();
	$sql="INSERT INTO Thresholds (SoftwareID,UserID,Priority) VALUES('$softID','$uid','1')";
	$rs = @mysql_query($sql);
	if(!$rs)
		echo"Problem inserting into Thresholds ($sql) " .mysql_error() . "<br>";
	$thsID = mysql_insert_id();
	$sql="INSERT INTO Threshold (Name,Value,test,ThresholdID,Priority) VALUES('e-value','0.05','<','$thsID','1')";
	$rs = @mysql_query($sql);
	if(!$rs)
		echo"Problem inserting into Threshold ($sql) " . mysql_error() . "<br>";
	$sql="INSERT INTO Threshold (Name,Value,test,ThresholdID,Priority) VALUES('p-value','0.05','<','$thsID','2')";
	$rs = @mysql_query($sql);
	if(!$rs)
		echo"Problem inserting into Threshold ($sql) " . mysql_error() . "<br>";
										
	//INSERT X!Tandem Thresholds into the database
	$sql="INSERT INTO Software (Name,Vendor) VALUES('X!Tandem','http://www.thegpm.org')";
	$rs = @mysql_query($sql);
	if(!$rs)
		echo"Problem inserting into Software ($sql) " .mysql_error() . "<br>";	
	$softID = mysql_insert_id();
	$sql="INSERT INTO Thresholds (SoftwareID,UserID,Priority) VALUES('$softID','$uid','1')";
	$rs = @mysql_query($sql);
	if(!$rs)
		echo"Problem inserting into Thresholds ($sql) " .mysql_error() . "<br>";
	$thsID = mysql_insert_id();
	$sql="INSERT INTO Threshold (Name,Value,test,ThresholdID,Priority) VALUES('expect','0.05','<','$thsID','1')";
	$rs = @mysql_query($sql);
	if(!$rs)
		echo"Problem inserting into Threshold ($sql) " . mysql_error() . "<br>";
	$sql="INSERT INTO Threshold (Name,Value,test,ThresholdID,Priority) VALUES('hyperscore','0.05','<','$thsID','2')";
	$rs = @mysql_query($sql);
	if(!$rs)
		echo"Problem inserting into Threshold ($sql) " . mysql_error() . "<br>";		
		
	//INSERT peptide prophet Thresholds into the database
	$sql="INSERT INTO Software (Name,Vendor) VALUES('PeptideProphet','http://tools.proteomecenter.org/PeptideProphet.php')";
	$rs = @mysql_query($sql);
	if(!$rs)
		echo"Problem inserting into Software ($sql) " .mysql_error() . "<br>";	
	$softID = mysql_insert_id();
	$sql="INSERT INTO Thresholds (SoftwareID,UserID,Priority) VALUES('$softID','$uid','1')";
	$rs = @mysql_query($sql);
	if(!$rs)
		echo"Problem inserting into Thresholds ($sql) " .mysql_error() . "<br>";
	$thsID = mysql_insert_id();
	$sql="INSERT INTO Threshold (Name,Value,test,ThresholdID,Priority) VALUES('pp_prob','0.05','<','$thsID','1')";
	$rs = @mysql_query($sql);
	if(!$rs)
		echo"Problem inserting into Threshold ($sql) " . mysql_error() . "<br>";
	
		
			
	//Connection should be closed in the calling script.
?>
