# Supplementary material for: 2DB: a Proteomics database for storage, analysis, presentation, and retrieval of information from mass spectrometric experiments
Source: BMC Bioinformatics. 2008 Jul 7;9:302. doi: 10.1186/1471-2105-9-302 (PMC2475538; doi:10.1186/1471-2105-9-302)
Supplement: Additional file 1 — All files needed to run and further develop the database application as well as the user manual have been bundled into one zip file which can be downloaded from biomedcentral here. Due to constant upgrading of the system, it may be beneficial to check for the latest version on our website [12]. All the sources and additional installation files. [file 1471-2105-9-302-S1.zip › layout/footer.php]

<hr>
<font size=-2>
<u>Browser requirements:</u><br>
<SCRIPT>
////////////////////// Browsertest sript /////////////////
<!-- //

//// Test Javascript ////
document.write('Javascript: <font color=green>enabled</font><br>');

//// Test Java ////
if (navigator.javaEnabled() == true){
  document.write("Java: <font color=green>enabled</font><br>");
} else if (navigator.javaEnabled() == false) {
  document.write("Java: <font color=red>disabled</font> - Please activate!<br>")
} else {
  document.write("Java: <font color=red>not detected</font> - Please activate!<br>");
}
Set_Cookie( 'test', 'none', '', '/', '', '' );
if ( Get_Cookie( 'test' ) )
{
	document.write("Cookies: <font color=green>enabled</font><br>");
	Delete_Cookie('test', '/', '');
} else
{
	document.write("Cookies: <font color=red>not enabled</font> - Please activate or adjust security!<br>");
}

//--end-->
</script>
</font>
<br>
<NOSCRIPT>
<b><font color=red>Please activate <i>JavaScript</i>!</font></b><br>
</NOSCRIPT>
<a href="contact.php">Contact</a><br>
<font size=-2>&copy; Dr. Jens Allmer & Sebastian Kuhlgert<br>
<?php 
$rs=GetResultTable("Value","Misc","Name='Current Version'");
	if($rs) {
		echo "Version ".$rs[0][0];
	} else
		echo "Version 0.8";
		?></font>
<?php
mysql_close();
?>
