# Supplementary material for: 2DB: a Proteomics database for storage, analysis, presentation, and retrieval of information from mass spectrometric experiments
Source: BMC Bioinformatics. 2008 Jul 7;9:302. doi: 10.1186/1471-2105-9-302 (PMC2475538; doi:10.1186/1471-2105-9-302)
Supplement: Additional file 1 — All files needed to run and further develop the database application as well as the user manual have been bundled into one zip file which can be downloaded from biomedcentral here. Due to constant upgrading of the system, it may be beneficial to check for the latest version on our website [12]. All the sources and additional installation files. [file 1471-2105-9-302-S1.zip › layout/menu.php]

<?php
//Setup environment
extract($HTTP_GET_VARS);
extract($HTTP_POST_VARS);
@ini_set('include_path', ini_get('include_path').':.');
include("functions.php");
/// Datenbankverbindung
//echo"Checking for Connect.php ";
if((include 'Connect.php') == '1') {
 	//echo"Found";
        $db = ConDB($dbname);
        if(!$db) {
         		//echo"Not working.";
                echo"<script language='Javascript'>";
                echo"self.location.href = 'install/Install.php';";
                echo"</script>";
        }
} else {
 		//echo"Not loaded";
        echo"<script language='Javascript'>";
        echo"self.location.href = 'install/Install.php';";
        echo"</script>";
}
	//echo "db working fine.";
$setname = DatabaseName();
$rs = GetResultTableSQL("SELECT Value FROM Misc WHERE Misc.Name='Current Version' Limit 1");
$db_version = $rs[0];
?>
<META name="description" content="<?php echo "$setname"; ?>">
<META name="keywords" content="Proteomics, Database, MS/MS, 2DE">
<META name="author" content="Dr. Jens Allmer & Sebastian Kuhlgert">
<META http-equiv="expires" content="Never">
<META http-equiv="charset" content="ISO-8859-1">
<META http-equiv="content-language" content="English">
<META http-equiv="vw96.object type" content="Database">
<META name="rating" content="General">
<META name="version" content="<?php echo "$db_version[0]"; ?>">
<META name="mssmarttagspreventparsing" content="true">
<META name="ROBOTS" content="index,follow">
<META name="REVISIT-AFTER" content="7 days">
<META name="ROBOTS" content="ALL">
<link rel="shortcut icon" href="layout/favicon.ico" type="image/x-icon">
<LINK rel="stylesheet" type="text/css" href="layout/styles.css">
<SCRIPT LANGUAGE="JAVASCRIPT" SRC="layout/script.js"></SCRIPT>
<SCRIPT LANGUAGE="JAVASCRIPT">
if(self != top)
        top.location.href = self.location.href;
</SCRIPT>
</head>
<body>
<map name="head">
 <area shape="rect" coords="5,33,108,52" href="http://www.2db.de.ms/" alt="2DB-Website" title="2DB-Website">
</map>
<?php
$rs = GetResultTableSQL("SELECT Value FROM Misc WHERE Misc.Name='dbcss'");
?>
<div style="position:absolute; top:12px; left:17px; width:183px; height:24px; color:#858585; font-size:22px; <?php echo $rs[0][0]; ?> "><?php echo "$setname"; ?></div>
<table border="0" bgcolor="#FFFFFF" cellpadding="0" cellspacing="0" style="margin-bottom:0px">
<tr>
<td colspan="2" height="60"><img src="layout/2db_head.jpg" border="0" width="640" height="57" alt="<?php echo "$setname"; ?>" usemap="#head"></td>
</tr>
<tr>
<td valign="top" height="40"> <a href="index.php" title="Back to the start page">Home</a> | <a href="experiment_gallery.php" title="Gallery with experiments">Experiments</a> | <a href="quantSpecCount.php" title="Quantification by Spectral Count">Quantification</a> | <a href="compare.php" title="Compare two gels">Compare</a> | <a href="search.php" title="Search the DB">Search</a> | <a href="download.php" title="Download this software tool">Download</a>
<?php
$tab = GetCookie("login");
if($tab[0] == "true"){
echo " | <a href=\"admin/index.php\" title=\"Go to the administration area\"><font color=\"#008000\">Administration</font></a>";
}
else{
echo "";
}
?>
 | <a href="help.php" title="Help">Help</a>
</td>
<td align="right" valign="top">
<?php
if($tab[0] != "true"){
echo "<form action=\"login.php\" method=\"post\" style=\"margin:0px;\">";
echo"<input type=\"Text\" name=\"user_id\" value=\"UserID\" size=\"8\" maxlength=\"\" class=\"field\"> ";
echo"<input type=\"password\" name=\"password\" value=\"Password\" size=\"8\" maxlength=\"\" class=\"field\"> ";
echo"<input name=\"send\" type=\"submit\" value=\"OK\" class=\"button\"><br>";
echo"<a href=\"forget.php\"><font size=\"-2\">Forgot your password?</font></a>";
echo"</form>";
}
if($tab[0] == "true") {
echo "<form action=\"logout.php\" method=\"post\" style=\"margin:0px;\">";
echo "<input type=\"submit\" name=\"logout\" value=\"Logout\" class=\"button\">";
echo "</form>";
}
?>
</td>
</tr>
</table>
