# Supplementary material for: 2DB: a Proteomics database for storage, analysis, presentation, and retrieval of information from mass spectrometric experiments
Source: BMC Bioinformatics. 2008 Jul 7;9:302. doi: 10.1186/1471-2105-9-302 (PMC2475538; doi:10.1186/1471-2105-9-302)
Supplement: Additional file 1 — All files needed to run and further develop the database application as well as the user manual have been bundled into one zip file which can be downloaded from biomedcentral here. Due to constant upgrading of the system, it may be beneficial to check for the latest version on our website [12]. All the sources and additional installation files. [file 1471-2105-9-302-S1.zip › layout/menu_admin.php]

<META name="description" content="2DB is a....">
<META name="keywords" content="Proteomics, Database, MS/MS">
<META name="author" content="Dr. Jens Allmer & Sebastian Kuhlgert">
<META http-equiv="expires" content="Never">
<META http-equiv="charset" content="ISO-8859-1">
<META http-equiv="content-language" content="English">
<META http-equiv="vw96.object type" content="Database">
<META name="rating" content="General">
<META name="version" content="0.8">
<META name="mssmarttagspreventparsing" content="true">
<META name="ROBOTS" content="index,follow">
<META name="REVISIT-AFTER" content="7 days">
<META name="ROBOTS" content="ALL">
<link rel="shortcut icon" href="../layout/favicon.ico" type="image/x-icon">
<link rel="stylesheet" type="text/css" href="../layout/styles.css">
<script language="javascript" src="../layout/script.js"></script>
<SCRIPT LANGUAGE="JAVASCRIPT">
if(self != top)
        top.location.href = self.location.href;
<!--
function fenster(theURL,winName,features) {
  window.open(theURL,winName,features);

}

function Reset(SoftID, SoftName, UserID){
Check = confirm("Do you really want to reset your thresholds for " + SoftName + " to default?");
if (Check == true){
  self.location.href = "user.php?softid=" + SoftID + "&user=" + UserID + "&reset=reset";
   }
}

// -->
</SCRIPT>
</head>
<body>
<?php
//Setup environment
extract($HTTP_GET_VARS);
extract($HTTP_POST_VARS);
@ini_set('include_path', ini_get('include_path').':.');
include("../functions.php");
/// Datenbankverbindung
if((@include '../Connect.php') == '1') {
        $db = ConDB($dbname);
        if(!$db) {
                 echo"Not connected<br>";
                echo"<script language='Javascript'>";
                echo"self.location.href = '../install/Install.php';";
                echo"</script>";
        }
} else {
         echo"Not Included<br>";
        echo"<script language='Javascript'>";
        echo"self.location.href = '../install/Install.php';";
        echo"</script>";
}
if(!$db) {
         echo"Did you run the <a href='install/Install.php'>installation script</a> which <br>";
         echo"will help establish a connection to your database from the 2DB application?<br>";
}

$tab = GetCookie("login");
if(!$tab) {

}
///////////// Adminrechte abfragen /////////////////
$save = GetResultTableSQL("Select UserID, GroupID, Name FROM Members INNER JOIN Groups ON Members.GroupID = Groups.ID WHERE UserID='$tab[1]' AND Name='Administrators'");
if($save){
        $savety = $save[0];
}

$setname = DatabaseName();
?>
<div style="position:absolute; top:38px; left:25px; width:183px; height:14px; color:#858585; font-size:12px; font-weight:bold;">for <?php echo "$setname"; ?></div>
<table bgcolor="#FFFFFF" border="0" cellpadding="0" cellspacing="0">
<tr>
<td colspan="2" height="60" align="center"><img src="../layout/2db_head_admin.jpg" border="0" width="640" height="57" alt="2Db"></td>
</tr>
<tr>
<td valign="top" height="40"> <a href="../index.php">Back</a> | <a href="experiment.php" title="Add describtion/image to an experiment">Experiments</a> | <a href="spots.php">Spots</a> | <a href="import.php">Import</a> | <a href="maintenance.php">DB-Maintenance</a> | <?php if($savety[2] == "Administrators"){echo"<a href=\"group.php\">Groups</a> |";}else{echo "";}?> <a href="user.php">User-Profile</a> | <?php if($savety[2] == "Administrators"){echo"<a href=\"software.php\">Software</a> |";}else{echo "";}?> <a href="../help.php">Help</a></td>
<td align="right" valign="top">
<?php
echo "<form action=\"../logout.php\" method=\"post\" style=\"margin: 0px;\">";
echo "<input type=\"submit\" name=\"logout\" value=\"Logout\" class=\"button\">";
echo "</form>";
?>
</td>
</tr>
</table>
