# Supplementary material for: 2DB: a Proteomics database for storage, analysis, presentation, and retrieval of information from mass spectrometric experiments
Source: BMC Bioinformatics. 2008 Jul 7;9:302. doi: 10.1186/1471-2105-9-302 (PMC2475538; doi:10.1186/1471-2105-9-302)
Supplement: Additional file 1 — All files needed to run and further develop the database application as well as the user manual have been bundled into one zip file which can be downloaded from biomedcentral here. Due to constant upgrading of the system, it may be beneficial to check for the latest version on our website [12]. All the sources and additional installation files. [file 1471-2105-9-302-S1.zip › layout/script.js]

function hide(div) { 
	if (document.all) { //IS IE 4 or 5 (or 6 beta) 
		if(eval("document.all." + div + ".style.display") == 'none')
			eval( "document.all." + div + ".style.display = 'block'");
		else 
			eval( "document.all." + div + ".style.display = 'none'");
	} 
	if (document.layers) { //IS NETSCAPE 4 or below 
		if(document.layers[div].display == 'none') 
			document.layers[div].display = 'block';
		else
			document.layers[div].display = 'none';
	} 
	if (document.getElementById &&!document.all) { 
		hza = document.getElementById(div); 
		if(hza.style.display == 'none')
			hza.style.display = 'block';
		else
			hza.style.display = 'none'; 
	} 
} 
function plus(but) {
      if (document.getElementById) { 
            hza = document.getElementById(but); 
            if(hza.value == '+')
                  hza.value = '-';
            else
                  hza.value = '+'; 
      } else if (document.all) { //IS IE 4 or 5 (or 6 beta) {
            if(eval("document.all." + but + ".value") == '+')
                  eval( "document.all." + but + ".value = '-'");
            else 
                  eval( "document.all." + but + ".value = '+'");        
      } else if (document.layers) { //IS NETSCAPE 4 or below 
            if(document.layers[but].value == '+') 
                  document.layers[but].value = '-';
            else
                  document.layers[but].value = '+';
      } 
}
function plus1(but) {
 	if (document.all) { //IS IE 4 or 5 (or 6 beta) {
		if(eval("document.all." + but + ".value") == '+')
			eval( "document.all." + but + ".value = '-'");
		else 
			eval( "document.all." + but + ".value = '+'"); 	 
	}
	if (document.layers) { //IS NETSCAPE 4 or below 
		if(document.layers[but].value == '+') 
			document.layers[but].value = '-';
		else
			document.layers[but].value = '+';
	} 
	if (document.getElementById &&!document.all) { 
		hza = document.getElementById(but); 
		if(hza.value == '+')
			hza.value = '-';
		else
			hza.value = '+'; 
	} 	
}
function load(loca,width,height,title) {
 	
	//window.open('loca','','title=' + title + 'scrollbars=no,menubar=no,height=' + height + ',width=' + width + ',resizable=no,toolbar=no,location=no,status=no');
}

function Get_Cookie( name ) {
	var start = document.cookie.indexOf( name + "=" );
	var len = start + name.length + 1;
	if ( ( !start ) &&
	( name != document.cookie.substring( 0, name.length ) ) )
	{
		return null;
	}
	if ( start == -1 ) return null;
	var end = document.cookie.indexOf( ";", len );
	if ( end == -1 ) end = document.cookie.length;
		return unescape( document.cookie.substring( len, end ) );
}
function Delete_Cookie( name, path, domain ) {
	if ( Get_Cookie( name ) ) document.cookie = name + "=" +
	( ( path ) ? ";path=" + path : "") +
	( ( domain ) ? ";domain=" + domain : "" ) +
	";expires=Thu, 01-Jan-1970 00:00:01 GMT";
}
function Set_Cookie( name, value, expires, path, domain, secure ) 
{
	// set time, it's in milliseconds
	var today = new Date();
	today.setTime( today.getTime() );
	
	/*
	if the expires variable is set, make the correct 
	expires time, the current script below will set 
	it for x number of days, to make it for hours, 
	delete * 24, for minutes, delete * 60 * 24
	*/
	if ( expires )
	{
		expires = expires * 1000 * 60 * 60 * 24;
	}
	var expires_date = new Date( today.getTime() + (expires) );
	
	document.cookie = name + "=" +escape( value ) +
	( ( expires ) ? ";expires=" + expires_date.toGMTString() : "" ) + 
	( ( path ) ? ";path=" + path : "" ) + 
	( ( domain ) ? ";domain=" + domain : "" ) +
	( ( secure ) ? ";secure" : "" );
}
