# Supplementary material for: 2DB: a Proteomics database for storage, analysis, presentation, and retrieval of information from mass spectrometric experiments
Source: BMC Bioinformatics. 2008 Jul 7;9:302. doi: 10.1186/1471-2105-9-302 (PMC2475538; doi:10.1186/1471-2105-9-302)
Supplement: Additional file 1 — All files needed to run and further develop the database application as well as the user manual have been bundled into one zip file which can be downloaded from biomedcentral here. Due to constant upgrading of the system, it may be beneficial to check for the latest version on our website [12]. All the sources and additional installation files. [file 1471-2105-9-302-S1.zip › layout/styles.css]

/***************************************************************************
****************************************************************************
**      ______________         ______________        ______________       **
**     /               \      |               \     |               \     **
**    |    ________     |     |     _____      \    |     ______     \    **
**    |____|       |    |     |    |     \     |    |    |      |    |    **
**                 |    |     |    |      |    |    |    |      |    |    **
**                /     /     |    |      |    |    |    |______|    |    **
**               /     /      |    |      |    |    |               /     **
**             /     /        |    |      |    |    |              /      **
**           /     /          |    |      |    |    |     ______   \      **
**         /     /            |    |      |    |    |    |      |   \     **
**       /     /         _    |    |      |    |    |    |      |    |    **
**     /     /__________/ |   |    |_____/     |    |    |______|    |    **
**    |                   |   |                |    |                /    **
**    |__________________/    |_______________/     |_______________/     **
**                                                                        **
**    Proteomics Database                                                 **
**    (c) Jens Allmer, Sebastian Kuhlgert, Michael Hippler                **
**                                                                        **
****************************************************************************
***************************************************************************/


/*///////////////////////////////////////////////////////////*/
/*////////////// Elements for General Layout ////////////////*/
/*///////////////////////////////////////////////////////////*/

body                { font-family: Arial;
                  text-align: left;
                  color: #000000;
                  font-size: 12px;
                  margin-top:5px;
                  margin-left:10px;
                }

.organism        { font-family: Arial;
                  text-align: left;
                  color: #000000;
                  font-size: 12px;
                }

div                {
                  text-align: justify;
                  width:600px;
                }

div#access        a:hover{
                 background-color:green;
                }

div:hover#locked        {
                 background-color:red;
                }


hr                {
                  width:640px;
                  text-align:left;
                  margin-left:0px;
				  border: 0px; /* F�r Firefox und Opera */
				  border-top: solid 1px #696969;
				  border-bottom: transparent;
                }

.sequence        { font-family: Courier New;
                  text-align: left;
                  font-size: 12px;
                  padding:10px;
                  border-bottom-style:dotted;
                  border-width:1px;
                  width:300px;
                }

.highlight	{ background:yellow; }
                
.title		{ margin-top: 0px; color:#0055AA;}


/*///////////////////////////////////////////////////////////*/
/*///////////// Elements for Hyperlink Layout ///////////////*/
/*///////////////////////////////////////////////////////////*/

a:link                {
                  text-decoration:none;
                  font-weight:bold;
                  color:#000000;
                }

a:visited        { text-decoration:none;
                  font-weight:bold;
                  color:#000000;
                }

a:hover                { text-decoration:underline;
                  font-weight:bold;
                  color:#000000;
                }

a:active        { text-decoration:underline;
                  font-weight:bold;
                  color:#000000;
                }

a:focus                { text-decoration:none;
                  font-weight:bold;
                  color:#000000;
                }


/*///////////////////////////////////////////////////////////*/
/*///////////// Elements for Formular Layout ////////////////*/
/*///////////////////////////////////////////////////////////*/

.field                { background-color:#F5F5F5;
                  width:50px;
                  border:1px solid #5230FF;
                  margin: 0px;
                  padding: 1px;
                  font-family: Arial;
                  color: #000000;
                  font-size: 10px;
                }

.button           {
                  background-color:#E1E1E1;
                  border: 1px solid #000000;
                  margin: 0px;
                  padding: 0px;
                  font-family: Arial;
                  color: #000000;
                  font-size: 10px;
				  }


.del_group        {
                  font-size: 10px;
                }

.small_button        {
                  font-size: 10px;
                }

input[type=text], input[type=password], textarea
{
	border: 1px solid #000000;
	padding-left: 2px;
	padding-right: 2px;
}

input[type=text]:focus, input[type=password]:focus, textarea:focus
{
	background-color:#E1E1E1;
}

select
{
	border: 1px solid #000000;
}

select:focus
{
	border: 1px solid #000000;
}


/*///////////////////////////////////////////////////////////*/
/*////////// Elements for experiment_detail.php /////////////*/
/*///////////////////////////////////////////////////////////*/

.spottable	{ background:#EBEBEB; padding:5px; border:1px solid #000000; background-image:url(bggallery.png); background-repeat:repeat-x;}

.experimenthead { background:#EBEBEB; padding:5px; border:1px solid #000000; background-image:url(bggallery.png); background-repeat:repeat-x;}

.visualhelp { background:#EBEBEB; padding:5px; border:1px solid #000000; background-image:url(bggallery.png); background-repeat:repeat-x;}


/*///////////////////////////////////////////////////////////*/
/*//////////// Elements for GetProteins.inc /////////////////*/
/*///////////////////////////////////////////////////////////*/

.spothead { background:#EBEBEB; padding:5px; border:1px solid #000000; background-image:url(bggallery.png); background-repeat:repeat-x;}     

.significant { background:#EBEBEB; padding:5px; border:1px solid #008040; background-image:url(bggallery.png); background-repeat:repeat-x;}

.nonsignificant { background:#EBEBEB; padding:5px; border:1px solid #666; background-image:url(bggallery.png); background-repeat:repeat-x;}

.notmatching { background:#EBEBEB; padding:5px; border:1px solid #FF0000; background-image:url(bggallery.png); background-repeat:repeat-x;}


          
/*//////////////////////////////////////////////////////////*/
/*//////////////// Elements for search.php //////////////////*/
/*///////////////////////////////////////////////////////////*/

.search 	{ margin-left:15px; padding-right: 17px; background:url(glass.png) 3px 4px no-repeat;}
.searchresults { width:640px; background:#EBEBEB; padding:5px; border:1px solid #000000; background-image:url(bggallery.png); background-repeat:repeat-x;}

/*//////////////////////////////////////////////////////////*/
/*//////////////// Elements for forget.php //////////////////*/
/*///////////////////////////////////////////////////////////*/
.forget 	{ margin-left:15px; padding-right: 17px; background:url(mail.png) 3px 4px no-repeat;}

/*///////////////////////////////////////////////////////////*/
/*//////////////// Elements for Infoboxes ///////////////////*/
/*///////////////////////////////////////////////////////////*/
         
/* Warning Box */

.warningbox		  {
				  padding:4px;
				  border-color:#FF0000;
				  border-width:1px;
				  border-style:solid;
				}

/* Success Box */
                
.successbox		  {
				  padding:4px;
				  border-color:#008040;
				  border-width:1px;
				  border-style:solid;
				}


/*///////////////////////////////////////////////////////////*/
/*/////////////// Elements for Menu expand //////////////////*/
/*///////////////////////////////////////////////////////////*/

.toggle         {
                     color:black;
                     font-family:arial,helvetica,sans-serif;
                     font-size:1.5em;
                     background:none;
                     font-weight:bold;
                  border:none;
                  width: 1em;
                  height: 1em;
                  cursor:pointer;
                }


/*///////////////////////////////////////////////////////////*/
/*//////////////// Elements for Tool Links //////////////////*/
/*///////////////////////////////////////////////////////////*/

.mini                { font-family: Arial;
                  text-align: left;
                  color: #000000;
                  font-size: 8px;
                }


/*///////////////////////////////////////////////////////////*/
/*/////////////// Elements for csvSelect.php ////////////////*/
/*///////////////////////////////////////////////////////////*/

.tablehead { background-color:#C3C3C3; font-size:12px; border:1px solid #000000; text-align:center; }
.tablecontent { border:1px solid #000000; text-align:center; padding:0px }
