# Supplementary material for: 2DB: a Proteomics database for storage, analysis, presentation, and retrieval of information from mass spectrometric experiments
Source: BMC Bioinformatics. 2008 Jul 7;9:302. doi: 10.1186/1471-2105-9-302 (PMC2475538; doi:10.1186/1471-2105-9-302)
Supplement: Additional file 1 — All files needed to run and further develop the database application as well as the user manual have been bundled into one zip file which can be downloaded from biomedcentral here. Due to constant upgrading of the system, it may be beneficial to check for the latest version on our website [12]. All the sources and additional installation files. [file 1471-2105-9-302-S1.zip › plugins/Predotar.php]

<?php
//////////////////////////////////////////////////////////////////////
/////                                                            /////
/////  This Funktion allows to calc peptide ions at ExPAsy       /////
/////                                                            /////
//////////////////////////////////////////////////////////////////////
	extract($HTTP_GET_VARS);
	extract($HTTP_POST_VARS);

	if(isset($protID)){
	include("../Connect.php");
	include("../functions.php");
	$db = ConDB($xyz);
	
	$sql = "SELECT p.Name, seq.Sequence FROM Proteins as p INNER JOIN Sequences as seq ON p.SequenceID = seq.ID WHERE p.ID = '$protID'";	
    $rs = GetResultTableSQL($sql);
	$sequence = $rs[0][1];
	$name = $rs[0][0];

///////////// Plugin Function //////////////

echo "<FORM ACTION=\"http://urgi.versailles.inra.fr/predotar/predotar/test.seq\" METHOD=\"post\" name=\"predform\">";
echo "<INPUT TYPE=\"hidden\" NAME=\"name\" value=\"$name\">";
echo "<INPUT TYPE=\"hidden\" NAME=\"sequence\" value=\"$sequence\">"; 
echo "	<INPUT TYPE=\"hidden\" NAME=\"plastids\" VALUE=\"1\" CHECKED>plant sequences (possibility of plastid targeting)";
echo "	<INPUT TYPE=\"hidden\" NAME=\"plastids\" VALUE=\"0\">animal or fungal sequences (no possibility of plastid targeting)";
echo "	<INPUT TYPE=\"submit\"></TD></TR>";
echo "</FORM>";
echo "<script language=\"javascript\">";
echo "predform.submit();";
echo "</script>";
}
else{
	echo "<b>Predotar</b><br>\n";
	echo "Predotar is designed to predict the presence of mitochondrial and plastid targeting peptides in plant sequences.";
	echo "&nbsp;<a href=\"http://www.inra.fr/predotar/\" target=\"_blank\">http://www.inra.fr/predotar/</a><br><br>";	
}


?>
